# Supplementary material for: Context-dependent activation and evolutionary buffering of a mating pheromone in fission yeast
Source: Commun Biol. 2026 Apr 21;9:534. doi: 10.1038/s42003-026-10058-6 (PMC13099959; doi:10.1038/s42003-026-10058-6)
Supplement: Supplementary file 2 — Supplementary Data 1 [file 42003_2026_10058_MOESM2_ESM.xlsx]

## Sheet: Supplementary Data 1
Supplementary Data 1 | Strains used and constructed in this study.
List of all S. pombe strains used, including wild-type and M-factor variants, with construction details and genotypes.
Strains	Genotype	Barcodes (24 bp)	Source	NBRP ID
FY7120	h− ade6-M216	GCGACCCCCAAGGTTCCTTACATG	NBRP
FY22789	h90 mfm1::LEU2 mfm2::ura4+ mfm3::ura4+ leu1-32 ura4-D18 ade6-M210<<ade6+:mfm1-Y31A	GCGACCCCCAAGGTTCCTTACATG	NBRP
FY22790	h90 mfm1::LEU2 mfm2::ura4+ mfm3::ura4+ leu1-32 ura4-D18 ade6-M210<<ade6+:mfm1-Y31C	TGTACCCCCAAGGTTCCTTACATG	NBRP
FY22791	h90 mfm1::LEU2 mfm2::ura4+ mfm3::ura4+ leu1-32 ura4-D18 ade6-M210<<ade6+:mfm1-Y31D	GATACCCCCAAGGTTCCTTACATG	NBRP
FY22792	h90 mfm1::LEU2 mfm2::ura4+ mfm3::ura4+ leu1-32 ura4-D18 ade6-M210<<ade6+:mfm1-Y31E	GAAACCCCCAAGGTTCCTTACATG	NBRP
FY22793	h90 mfm1::LEU2 mfm2::ura4+ mfm3::ura4+ leu1-32 ura4-D18 ade6-M210<<ade6+:mfm1-Y31F	TTTACCCCCAAGGTTCCTTACATG	NBRP
FY22794	h90 mfm1::LEU2 mfm2::ura4+ mfm3::ura4+ leu1-32 ura4-D18 ade6-M210<<ade6+:mfm1-Y31G	GGCACCCCCAAGGTTCCTTACATG	NBRP
FY22795	h90 mfm1::LEU2 mfm2::ura4+ mfm3::ura4+ leu1-32 ura4-D18 ade6-M210<<ade6+:mfm1-Y31H	CATACCCCCAAGGTTCCTTACATG	NBRP
FY22796	h90 mfm1::LEU2 mfm2::ura4+ mfm3::ura4+ leu1-32 ura4-D18 ade6-M210<<ade6+:mfm1-Y31I	ATAACCCCCAAGGTTCCTTACATG	NBRP
FY22801	h90 mfm1::LEU2 mfm2::ura4+ mfm3::ura4+ leu1-32 ura4-D18 ade6-M210<<ade6+:mfm1-Y31K	AAGACCCCCAAGGTTCCTTACATG	NBRP
FY22802	h90 mfm1::LEU2 mfm2::ura4+ mfm3::ura4+ leu1-32 ura4-D18 ade6-M210<<ade6+:mfm1-Y31L	CTTACCCCCAAGGTTCCTTACATG	NBRP
FY22803	h90 mfm1::LEU2 mfm2::ura4+ mfm3::ura4+ leu1-32 ura4-D18 ade6-M210<<ade6+:mfm1-Y31M	ATGACCCCCAAGGTTCCTTACATG	NBRP
FY22804	h90 mfm1::LEU2 mfm2::ura4+ mfm3::ura4+ leu1-32 ura4-D18 ade6-M210<<ade6+:mfm1-Y31N	AACACCCCCAAGGTTCCTTACATG	NBRP
FY22805	h90 mfm1::LEU2 mfm2::ura4+ mfm3::ura4+ leu1-32 ura4-D18 ade6-M210<<ade6+:mfm1-Y31P	CCCACCCCCAAGGTTCCTTACATG	NBRP
FY22806	h90 mfm1::LEU2 mfm2::ura4+ mfm3::ura4+ leu1-32 ura4-D18 ade6-M210<<ade6+:mfm1-Y31Q	CAAACCCCCAAGGTTCCTTACATG	NBRP
FY22807	h90 mfm1::LEU2 mfm2::ura4+ mfm3::ura4+ leu1-32 ura4-D18 ade6-M210<<ade6+:mfm1-Y31R	CGAACCCCCAAGGTTCCTTACATG	NBRP
FY22808	h90 mfm1::LEU2 mfm2::ura4+ mfm3::ura4+ leu1-32 ura4-D18 ade6-M210<<ade6+:mfm1-Y31S	TCAACCCCCAAGGTTCCTTACATG	NBRP
FY22809	h90 mfm1::LEU2 mfm2::ura4+ mfm3::ura4+ leu1-32 ura4-D18 ade6-M210<<ade6+:mfm1-Y31T	ACCACCCCCAAGGTTCCTTACATG	NBRP
FY22810	h90 mfm1::LEU2 mfm2::ura4+ mfm3::ura4+ leu1-32 ura4-D18 ade6-M210<<ade6+:mfm1-Y31V	GTTACCCCCAAGGTTCCTTACATG	NBRP
FY22811	h90 mfm1::LEU2 mfm2::ura4+ mfm3::ura4+ leu1-32 ura4-D18 ade6-M210<<ade6+:mfm1-Y31W	TGGACCCCCAAGGTTCCTTACATG	NBRP
FY22813	h90 mfm1::LEU2 mfm2::ura4+ mfm3::ura4+ leu1-32 ura4-D18 ade6-M210<<ade6+:mfm1-T32A	TATGCTCCCAAGGTTCCTTACATG	NBRP
FY22814	h90 mfm1::LEU2 mfm2::ura4+ mfm3::ura4+ leu1-32 ura4-D18 ade6-M210<<ade6+:mfm1-T32C	TATTGCCCCAAGGTTCCTTACATG	NBRP
FY22815	h90 mfm1::LEU2 mfm2::ura4+ mfm3::ura4+ leu1-32 ura4-D18 ade6-M210<<ade6+:mfm1-T32D	TATGACCCCAAGGTTCCTTACATG	NBRP
FY22816	h90 mfm1::LEU2 mfm2::ura4+ mfm3::ura4+ leu1-32 ura4-D18 ade6-M210<<ade6+:mfm1-T32E	TATGAACCCAAGGTTCCTTACATG	NBRP
FY22817	h90 mfm1::LEU2 mfm2::ura4+ mfm3::ura4+ leu1-32 ura4-D18 ade6-M210<<ade6+:mfm1-T32F	TATTTTCCCAAGGTTCCTTACATG	NBRP
FY22818	h90 mfm1::LEU2 mfm2::ura4+ mfm3::ura4+ leu1-32 ura4-D18 ade6-M210<<ade6+:mfm1-T32G	TATGGACCCAAGGTTCCTTACATG	NBRP
FY22819	h90 mfm1::LEU2 mfm2::ura4+ mfm3::ura4+ leu1-32 ura4-D18 ade6-M210<<ade6+:mfm1-T32H	TATCATCCCAAGGTTCCTTACATG	NBRP
FY22820	h90 mfm1::LEU2 mfm2::ura4+ mfm3::ura4+ leu1-32 ura4-D18 ade6-M210<<ade6+:mfm1-T32I	TATATCCCCAAGGTTCCTTACATG	NBRP
FY22821	h90 mfm1::LEU2 mfm2::ura4+ mfm3::ura4+ leu1-32 ura4-D18 ade6-M210<<ade6+:mfm1-T32K	TATAAGCCCAAGGTTCCTTACATG	NBRP
FY22822	h90 mfm1::LEU2 mfm2::ura4+ mfm3::ura4+ leu1-32 ura4-D18 ade6-M210<<ade6+:mfm1-T32L	TATCTTCCCAAGGTTCCTTACATG	NBRP
FY22823	h90 mfm1::LEU2 mfm2::ura4+ mfm3::ura4+ leu1-32 ura4-D18 ade6-M210<<ade6+:mfm1-T32M	TATATGCCCAAGGTTCCTTACATG	NBRP
FY22824	h90 mfm1::LEU2 mfm2::ura4+ mfm3::ura4+ leu1-32 ura4-D18 ade6-M210<<ade6+:mfm1-T32N	TATAACCCCAAGGTTCCTTACATG	NBRP
FY22825	h90 mfm1::LEU2 mfm2::ura4+ mfm3::ura4+ leu1-32 ura4-D18 ade6-M210<<ade6+:mfm1-T32P	TATCCCCCCAAGGTTCCTTACATG	NBRP
FY22826	h90 mfm1::LEU2 mfm2::ura4+ mfm3::ura4+ leu1-32 ura4-D18 ade6-M210<<ade6+:mfm1-T32Q	TATCAACCCAAGGTTCCTTACATG	NBRP
FY22827	h90 mfm1::LEU2 mfm2::ura4+ mfm3::ura4+ leu1-32 ura4-D18 ade6-M210<<ade6+:mfm1-T32R	TATCGACCCAAGGTTCCTTACATG	NBRP
FY22828	h90 mfm1::LEU2 mfm2::ura4+ mfm3::ura4+ leu1-32 ura4-D18 ade6-M210<<ade6+:mfm1-T32S	TATAGCCCCAAGGTTCCTTACATG	NBRP
FY22829	h90 mfm1::LEU2 mfm2::ura4+ mfm3::ura4+ leu1-32 ura4-D18 ade6-M210<<ade6+:mfm1-T32V	TATGTCCCCAAGGTTCCTTACATG	NBRP
FY22830	h90 mfm1::LEU2 mfm2::ura4+ mfm3::ura4+ leu1-32 ura4-D18 ade6-M210<<ade6+:mfm1-T32W	TATTGGCCCAAGGTTCCTTACATG	NBRP
FY22831	h90 mfm1::LEU2 mfm2::ura4+ mfm3::ura4+ leu1-32 ura4-D18 ade6-M210<<ade6+:mfm1-T32Y	TATTATCCCAAGGTTCCTTACATG	NBRP
FY22833	h90 mfm1::LEU2 mfm2::ura4+ mfm3::ura4+ leu1-32 ura4-D18 ade6-M210<<ade6+:mfm1-P33A	TATACCGCTAAGGTTCCTTACATG	NBRP
FY22834	h90 mfm1::LEU2 mfm2::ura4+ mfm3::ura4+ leu1-32 ura4-D18 ade6-M210<<ade6+:mfm1-P33C	TATACCTGTAAGGTTCCTTACATG	NBRP
FY22835	h90 mfm1::LEU2 mfm2::ura4+ mfm3::ura4+ leu1-32 ura4-D18 ade6-M210<<ade6+:mfm1-P33D	TATACCGACAAGGTTCCTTACATG	NBRP
FY22836	h90 mfm1::LEU2 mfm2::ura4+ mfm3::ura4+ leu1-32 ura4-D18 ade6-M210<<ade6+:mfm1-P33E	TATACCGAAAAGGTTCCTTACATG	NBRP
FY22837	h90 mfm1::LEU2 mfm2::ura4+ mfm3::ura4+ leu1-32 ura4-D18 ade6-M210<<ade6+:mfm1-P33F	TATACCTTTAAGGTTCCTTACATG	NBRP
FY22838	h90 mfm1::LEU2 mfm2::ura4+ mfm3::ura4+ leu1-32 ura4-D18 ade6-M210<<ade6+:mfm1-P33G	TATACCGGCAAGGTTCCTTACATG	NBRP
FY22839	h90 mfm1::LEU2 mfm2::ura4+ mfm3::ura4+ leu1-32 ura4-D18 ade6-M210<<ade6+:mfm1-P33H	TATACCCATAAGGTTCCTTACATG	NBRP
FY22840	h90 mfm1::LEU2 mfm2::ura4+ mfm3::ura4+ leu1-32 ura4-D18 ade6-M210<<ade6+:mfm1-P33I	TATACCATTAAGGTTCCTTACATG	NBRP
FY22841	h90 mfm1::LEU2 mfm2::ura4+ mfm3::ura4+ leu1-32 ura4-D18 ade6-M210<<ade6+:mfm1-P33K	TATACCAAGAAGGTTCCTTACATG	NBRP
FY22842	h90 mfm1::LEU2 mfm2::ura4+ mfm3::ura4+ leu1-32 ura4-D18 ade6-M210<<ade6+:mfm1-P33L	TATACCCTTAAGGTTCCTTACATG	NBRP
FY22843	h90 mfm1::LEU2 mfm2::ura4+ mfm3::ura4+ leu1-32 ura4-D18 ade6-M210<<ade6+:mfm1-P33M	TATACCATGAAGGTTCCTTACATG	NBRP
FY22844	h90 mfm1::LEU2 mfm2::ura4+ mfm3::ura4+ leu1-32 ura4-D18 ade6-M210<<ade6+:mfm1-P33N	TATACCAACAAGGTTCCTTACATG	NBRP
FY22845	h90 mfm1::LEU2 mfm2::ura4+ mfm3::ura4+ leu1-32 ura4-D18 ade6-M210<<ade6+:mfm1-P33Q	TATACCCAGAAGGTTCCTTACATG	NBRP
FY22846	h90 mfm1::LEU2 mfm2::ura4+ mfm3::ura4+ leu1-32 ura4-D18 ade6-M210<<ade6+:mfm1-P33R	TATACCCGTAAGGTTCCTTACATG	NBRP
FY22847	h90 mfm1::LEU2 mfm2::ura4+ mfm3::ura4+ leu1-32 ura4-D18 ade6-M210<<ade6+:mfm1-P33S	TATACCTCTAAGGTTCCTTACATG	NBRP
FY22848	h90 mfm1::LEU2 mfm2::ura4+ mfm3::ura4+ leu1-32 ura4-D18 ade6-M210<<ade6+:mfm1-P33T	TATACCACCAAGGTTCCTTACATG	NBRP
FY22849	h90 mfm1::LEU2 mfm2::ura4+ mfm3::ura4+ leu1-32 ura4-D18 ade6-M210<<ade6+:mfm1-P33V	TATACCGTTAAGGTTCCTTACATG	NBRP
FY22850	h90 mfm1::LEU2 mfm2::ura4+ mfm3::ura4+ leu1-32 ura4-D18 ade6-M210<<ade6+:mfm1-P33W	TATACCTGGAAGGTTCCTTACATG	NBRP
FY22851	h90 mfm1::LEU2 mfm2::ura4+ mfm3::ura4+ leu1-32 ura4-D18 ade6-M210<<ade6+:mfm1-P33Y	TATACCTATAAGGTTCCTTACATG	NBRP
FY22853	h90 mfm1::LEU2 mfm2::ura4+ mfm3::ura4+ leu1-32 ura4-D18 ade6-M210<<ade6+:mfm1-K34A	TATACCCCCGCAGTTCCTTACATG	NBRP
FY22854	h90 mfm1::LEU2 mfm2::ura4+ mfm3::ura4+ leu1-32 ura4-D18 ade6-M210<<ade6+:mfm1-K34C	TATACCCCCTGCGTTCCTTACATG	NBRP
FY22855	h90 mfm1::LEU2 mfm2::ura4+ mfm3::ura4+ leu1-32 ura4-D18 ade6-M210<<ade6+:mfm1-K34D	TATACCCCCGACGTTCCTTACATG	NBRP
FY22856	h90 mfm1::LEU2 mfm2::ura4+ mfm3::ura4+ leu1-32 ura4-D18 ade6-M210<<ade6+:mfm1-K34E	TATACCCCCGAGGTTCCTTACATG	NBRP
FY22857	h90 mfm1::LEU2 mfm2::ura4+ mfm3::ura4+ leu1-32 ura4-D18 ade6-M210<<ade6+:mfm1-K34F	TATACCCCCTTTGTTCCTTACATG	NBRP
FY22858	h90 mfm1::LEU2 mfm2::ura4+ mfm3::ura4+ leu1-32 ura4-D18 ade6-M210<<ade6+:mfm1-K34G	TATACCCCCGGTGTTCCTTACATG	NBRP
FY22859	h90 mfm1::LEU2 mfm2::ura4+ mfm3::ura4+ leu1-32 ura4-D18 ade6-M210<<ade6+:mfm1-K34H	TATACCCCCCATGTTCCTTACATG	NBRP
FY22860	h90 mfm1::LEU2 mfm2::ura4+ mfm3::ura4+ leu1-32 ura4-D18 ade6-M210<<ade6+:mfm1-K34I	TATACCCCCATAGTTCCTTACATG	NBRP
FY22861	h90 mfm1::LEU2 mfm2::ura4+ mfm3::ura4+ leu1-32 ura4-D18 ade6-M210<<ade6+:mfm1-K34L	TATACCCCCTTGGTTCCTTACATG	NBRP
FY22862	h90 mfm1::LEU2 mfm2::ura4+ mfm3::ura4+ leu1-32 ura4-D18 ade6-M210<<ade6+:mfm1-K34M	TATACCCCCATGGTTCCTTACATG	NBRP
FY22863	h90 mfm1::LEU2 mfm2::ura4+ mfm3::ura4+ leu1-32 ura4-D18 ade6-M210<<ade6+:mfm1-K34N	TATACCCCCAACGTTCCTTACATG	NBRP
FY22864	h90 mfm1::LEU2 mfm2::ura4+ mfm3::ura4+ leu1-32 ura4-D18 ade6-M210<<ade6+:mfm1-K34P	TATACCCCCCCTGTTCCTTACATG	NBRP
FY22865	h90 mfm1::LEU2 mfm2::ura4+ mfm3::ura4+ leu1-32 ura4-D18 ade6-M210<<ade6+:mfm1-K34Q	TATACCCCCCAAGTTCCTTACATG	NBRP
FY22866	h90 mfm1::LEU2 mfm2::ura4+ mfm3::ura4+ leu1-32 ura4-D18 ade6-M210<<ade6+:mfm1-K34R	TATACCCCCCGTGTTCCTTACATG	NBRP
FY22867	h90 mfm1::LEU2 mfm2::ura4+ mfm3::ura4+ leu1-32 ura4-D18 ade6-M210<<ade6+:mfm1-K34S	TATACCCCCTCTGTTCCTTACATG	NBRP
FY22868	h90 mfm1::LEU2 mfm2::ura4+ mfm3::ura4+ leu1-32 ura4-D18 ade6-M210<<ade6+:mfm1-K34T	TATACCCCCACTGTTCCTTACATG	NBRP
FY22869	h90 mfm1::LEU2 mfm2::ura4+ mfm3::ura4+ leu1-32 ura4-D18 ade6-M210<<ade6+:mfm1-K34V	TATACCCCCGTTGTTCCTTACATG	NBRP
FY22870	h90 mfm1::LEU2 mfm2::ura4+ mfm3::ura4+ leu1-32 ura4-D18 ade6-M210<<ade6+:mfm1-K34W	TATACCCCCTGGGTTCCTTACATG	NBRP
FY22871	h90 mfm1::LEU2 mfm2::ura4+ mfm3::ura4+ leu1-32 ura4-D18 ade6-M210<<ade6+:mfm1-K34Y	TATACCCCCTATGTTCCTTACATG	NBRP
FY22873	h90 mfm1::LEU2 mfm2::ura4+ mfm3::ura4+ leu1-32 ura4-D18 ade6-M210<<ade6+:mfm1-V35A	TATACCCCCAAGGCTCCTTACATG	NBRP
FY22874	h90 mfm1::LEU2 mfm2::ura4+ mfm3::ura4+ leu1-32 ura4-D18 ade6-M210<<ade6+:mfm1-V35C	TATACCCCCAAGTGTCCTTACATG	NBRP
FY22875	h90 mfm1::LEU2 mfm2::ura4+ mfm3::ura4+ leu1-32 ura4-D18 ade6-M210<<ade6+:mfm1-V35D	TATACCCCCAAGGACCCTTACATG	NBRP
FY22876	h90 mfm1::LEU2 mfm2::ura4+ mfm3::ura4+ leu1-32 ura4-D18 ade6-M210<<ade6+:mfm1-V35E	TATACCCCCAAGGAACCTTACATG	NBRP
FY22877	h90 mfm1::LEU2 mfm2::ura4+ mfm3::ura4+ leu1-32 ura4-D18 ade6-M210<<ade6+:mfm1-V35F	TATACCCCCAAGTTTCCTTACATG	NBRP
FY22878	h90 mfm1::LEU2 mfm2::ura4+ mfm3::ura4+ leu1-32 ura4-D18 ade6-M210<<ade6+:mfm1-V35G	TATACCCCCAAGGGTCCTTACATG	NBRP
FY22879	h90 mfm1::LEU2 mfm2::ura4+ mfm3::ura4+ leu1-32 ura4-D18 ade6-M210<<ade6+:mfm1-V35H	TATACCCCCAAGCACCCTTACATG	NBRP
FY22880	h90 mfm1::LEU2 mfm2::ura4+ mfm3::ura4+ leu1-32 ura4-D18 ade6-M210<<ade6+:mfm1-V35I	TATACCCCCAAGATTCCTTACATG	NBRP
FY22881	h90 mfm1::LEU2 mfm2::ura4+ mfm3::ura4+ leu1-32 ura4-D18 ade6-M210<<ade6+:mfm1-V35K	TATACCCCCAAGAAACCTTACATG	NBRP
FY22882	h90 mfm1::LEU2 mfm2::ura4+ mfm3::ura4+ leu1-32 ura4-D18 ade6-M210<<ade6+:mfm1-V35L	TATACCCCCAAGCTTCCTTACATG	NBRP
FY22883	h90 mfm1::LEU2 mfm2::ura4+ mfm3::ura4+ leu1-32 ura4-D18 ade6-M210<<ade6+:mfm1-V35M	TATACCCCCAAGATGCCTTACATG	NBRP
FY22884	h90 mfm1::LEU2 mfm2::ura4+ mfm3::ura4+ leu1-32 ura4-D18 ade6-M210<<ade6+:mfm1-V35N	TATACCCCCAAGAATCCTTACATG	NBRP
FY22885	h90 mfm1::LEU2 mfm2::ura4+ mfm3::ura4+ leu1-32 ura4-D18 ade6-M210<<ade6+:mfm1-V35P	TATACCCCCAAGCCGCCTTACATG	NBRP
FY22886	h90 mfm1::LEU2 mfm2::ura4+ mfm3::ura4+ leu1-32 ura4-D18 ade6-M210<<ade6+:mfm1-V35Q	TATACCCCCAAGCAGCCTTACATG	NBRP
FY22887	h90 mfm1::LEU2 mfm2::ura4+ mfm3::ura4+ leu1-32 ura4-D18 ade6-M210<<ade6+:mfm1-V35R	TATACCCCCAAGCGCCCTTACATG	NBRP
FY22888	h90 mfm1::LEU2 mfm2::ura4+ mfm3::ura4+ leu1-32 ura4-D18 ade6-M210<<ade6+:mfm1-V35S	TATACCCCCAAGTCTCCTTACATG	NBRP
FY22889	h90 mfm1::LEU2 mfm2::ura4+ mfm3::ura4+ leu1-32 ura4-D18 ade6-M210<<ade6+:mfm1-V35T	TATACCCCCAAGACTCCTTACATG	NBRP
FY22890	h90 mfm1::LEU2 mfm2::ura4+ mfm3::ura4+ leu1-32 ura4-D18 ade6-M210<<ade6+:mfm1-V35W	TATACCCCCAAGTGGCCTTACATG	NBRP
FY22891	h90 mfm1::LEU2 mfm2::ura4+ mfm3::ura4+ leu1-32 ura4-D18 ade6-M210<<ade6+:mfm1-V35Y	TATACCCCCAAGTATCCTTACATG	NBRP
FY22893	h90 mfm1::LEU2 mfm2::ura4+ mfm3::ura4+ leu1-32 ura4-D18 ade6-M210<<ade6+:mfm1-P36A	TATACCCCCAAGGTTGCTTACATG	NBRP
FY22894	h90 mfm1::LEU2 mfm2::ura4+ mfm3::ura4+ leu1-32 ura4-D18 ade6-M210<<ade6+:mfm1-P36C	TATACCCCCAAGGTTTGTTACATG	NBRP
FY22895	h90 mfm1::LEU2 mfm2::ura4+ mfm3::ura4+ leu1-32 ura4-D18 ade6-M210<<ade6+:mfm1-P36D	TATACCCCCAAGGTTGATTACATG	NBRP
FY22896	h90 mfm1::LEU2 mfm2::ura4+ mfm3::ura4+ leu1-32 ura4-D18 ade6-M210<<ade6+:mfm1-P36E	TATACCCCCAAGGTTGAATACATG	NBRP
FY22901	h90 mfm1::LEU2 mfm2::ura4+ mfm3::ura4+ leu1-32 ura4-D18 ade6-M210<<ade6+:mfm1-P36F	TATACCCCCAAGGTTTTTTACATG	NBRP
FY22902	h90 mfm1::LEU2 mfm2::ura4+ mfm3::ura4+ leu1-32 ura4-D18 ade6-M210<<ade6+:mfm1-P36G	TATACCCCCAAGGTTGGTTACATG	NBRP
FY22903	h90 mfm1::LEU2 mfm2::ura4+ mfm3::ura4+ leu1-32 ura4-D18 ade6-M210<<ade6+:mfm1-P36H	TATACCCCCAAGGTTCACTACATG	NBRP
FY22904	h90 mfm1::LEU2 mfm2::ura4+ mfm3::ura4+ leu1-32 ura4-D18 ade6-M210<<ade6+:mfm1-P36I	TATACCCCCAAGGTTATTTACATG	NBRP
FY22905	h90 mfm1::LEU2 mfm2::ura4+ mfm3::ura4+ leu1-32 ura4-D18 ade6-M210<<ade6+:mfm1-P36K	TATACCCCCAAGGTTAAATACATG	NBRP
FY22906	h90 mfm1::LEU2 mfm2::ura4+ mfm3::ura4+ leu1-32 ura4-D18 ade6-M210<<ade6+:mfm1-P36L	TATACCCCCAAGGTTTTGTACATG	NBRP
FY22907	h90 mfm1::LEU2 mfm2::ura4+ mfm3::ura4+ leu1-32 ura4-D18 ade6-M210<<ade6+:mfm1-P36M	TATACCCCCAAGGTTATGTACATG	NBRP
FY22908	h90 mfm1::LEU2 mfm2::ura4+ mfm3::ura4+ leu1-32 ura4-D18 ade6-M210<<ade6+:mfm1-P36N	TATACCCCCAAGGTTAATTACATG	NBRP
FY22909	h90 mfm1::LEU2 mfm2::ura4+ mfm3::ura4+ leu1-32 ura4-D18 ade6-M210<<ade6+:mfm1-P36Q	TATACCCCCAAGGTTCAATACATG	NBRP
FY22910	h90 mfm1::LEU2 mfm2::ura4+ mfm3::ura4+ leu1-32 ura4-D18 ade6-M210<<ade6+:mfm1-P36R	TATACCCCCAAGGTTCGTTACATG	NBRP
FY22911	h90 mfm1::LEU2 mfm2::ura4+ mfm3::ura4+ leu1-32 ura4-D18 ade6-M210<<ade6+:mfm1-P36S	TATACCCCCAAGGTTAGTTACATG	NBRP
FY22912	h90 mfm1::LEU2 mfm2::ura4+ mfm3::ura4+ leu1-32 ura4-D18 ade6-M210<<ade6+:mfm1-P36T	TATACCCCCAAGGTTACTTACATG	NBRP
FY22913	h90 mfm1::LEU2 mfm2::ura4+ mfm3::ura4+ leu1-32 ura4-D18 ade6-M210<<ade6+:mfm1-P36V	TATACCCCCAAGGTTGTTTACATG	NBRP
FY22914	h90 mfm1::LEU2 mfm2::ura4+ mfm3::ura4+ leu1-32 ura4-D18 ade6-M210<<ade6+:mfm1-P36W	TATACCCCCAAGGTTTGGTACATG	NBRP
FY22915	h90 mfm1::LEU2 mfm2::ura4+ mfm3::ura4+ leu1-32 ura4-D18 ade6-M210<<ade6+:mfm1-P36Y	TATACCCCCAAGGTTTATTACATG	NBRP
FY22917	h90 mfm1::LEU2 mfm2::ura4+ mfm3::ura4+ leu1-32 ura4-D18 ade6-M210<<ade6+:mfm1-Y37A	TATACCCCCAAGGTTCCTGCTATG	NBRP
FY22918	h90 mfm1::LEU2 mfm2::ura4+ mfm3::ura4+ leu1-32 ura4-D18 ade6-M210<<ade6+:mfm1-Y37C	TATACCCCCAAGGTTCCTTGTATG	NBRP
FY22919	h90 mfm1::LEU2 mfm2::ura4+ mfm3::ura4+ leu1-32 ura4-D18 ade6-M210<<ade6+:mfm1-Y37D	TATACCCCCAAGGTTCCTGATATG	NBRP
FY22920	h90 mfm1::LEU2 mfm2::ura4+ mfm3::ura4+ leu1-32 ura4-D18 ade6-M210<<ade6+:mfm1-Y37E	TATACCCCCAAGGTTCCTGAAATG	NBRP
FY22921	h90 mfm1::LEU2 mfm2::ura4+ mfm3::ura4+ leu1-32 ura4-D18 ade6-M210<<ade6+:mfm1-Y37F	TATACCCCCAAGGTTCCTTTTATG	NBRP
FY22922	h90 mfm1::LEU2 mfm2::ura4+ mfm3::ura4+ leu1-32 ura4-D18 ade6-M210<<ade6+:mfm1-Y37G	TATACCCCCAAGGTTCCTGGTATG	NBRP
FY22923	h90 mfm1::LEU2 mfm2::ura4+ mfm3::ura4+ leu1-32 ura4-D18 ade6-M210<<ade6+:mfm1-Y37H	TATACCCCCAAGGTTCCTCATATG	NBRP
FY22924	h90 mfm1::LEU2 mfm2::ura4+ mfm3::ura4+ leu1-32 ura4-D18 ade6-M210<<ade6+:mfm1-Y37I	TATACCCCCAAGGTTCCTATTATG	NBRP
FY22925	h90 mfm1::LEU2 mfm2::ura4+ mfm3::ura4+ leu1-32 ura4-D18 ade6-M210<<ade6+:mfm1-Y37K	TATACCCCCAAGGTTCCTAAAATG	NBRP
FY22926	h90 mfm1::LEU2 mfm2::ura4+ mfm3::ura4+ leu1-32 ura4-D18 ade6-M210<<ade6+:mfm1-Y37L	TATACCCCCAAGGTTCCTCTAATG	NBRP
FY22927	h90 mfm1::LEU2 mfm2::ura4+ mfm3::ura4+ leu1-32 ura4-D18 ade6-M210<<ade6+:mfm1-Y37M	TATACCCCCAAGGTTCCTATGATG	NBRP
FY22928	h90 mfm1::LEU2 mfm2::ura4+ mfm3::ura4+ leu1-32 ura4-D18 ade6-M210<<ade6+:mfm1-Y37N	TATACCCCCAAGGTTCCTAATATG	NBRP
FY22929	h90 mfm1::LEU2 mfm2::ura4+ mfm3::ura4+ leu1-32 ura4-D18 ade6-M210<<ade6+:mfm1-Y37P	TATACCCCCAAGGTTCCTCCTATG	NBRP
FY22930	h90 mfm1::LEU2 mfm2::ura4+ mfm3::ura4+ leu1-32 ura4-D18 ade6-M210<<ade6+:mfm1-Y37Q	TATACCCCCAAGGTTCCTCAAATG	NBRP
FY22931	h90 mfm1::LEU2 mfm2::ura4+ mfm3::ura4+ leu1-32 ura4-D18 ade6-M210<<ade6+:mfm1-Y37R	TATACCCCCAAGGTTCCTCGAATG	NBRP
FY22932	h90 mfm1::LEU2 mfm2::ura4+ mfm3::ura4+ leu1-32 ura4-D18 ade6-M210<<ade6+:mfm1-Y37S	TATACCCCCAAGGTTCCTTCTATG	NBRP
FY22933	h90 mfm1::LEU2 mfm2::ura4+ mfm3::ura4+ leu1-32 ura4-D18 ade6-M210<<ade6+:mfm1-Y37T	TATACCCCCAAGGTTCCTACTATG	NBRP
FY22934	h90 mfm1::LEU2 mfm2::ura4+ mfm3::ura4+ leu1-32 ura4-D18 ade6-M210<<ade6+:mfm1-Y37V	TATACCCCCAAGGTTCCTGTTATG	NBRP
FY22935	h90 mfm1::LEU2 mfm2::ura4+ mfm3::ura4+ leu1-32 ura4-D18 ade6-M210<<ade6+:mfm1-Y37W	TATACCCCCAAGGTTCCTTGGATG	NBRP
FY22937	h90 mfm1::LEU2 mfm2::ura4+ mfm3::ura4+ leu1-32 ura4-D18 ade6-M210<<ade6+:mfm1-M38A	TATACCCCCAAGGTTCCTTACGCA	NBRP
FY22938	h90 mfm1::LEU2 mfm2::ura4+ mfm3::ura4+ leu1-32 ura4-D18 ade6-M210<<ade6+:mfm1-M38C	TATACCCCCAAGGTTCCTTACTGT	NBRP
FY22939	h90 mfm1::LEU2 mfm2::ura4+ mfm3::ura4+ leu1-32 ura4-D18 ade6-M210<<ade6+:mfm1-M38D	TATACCCCCAAGGTTCCTTACGAT	NBRP
FY22940	h90 mfm1::LEU2 mfm2::ura4+ mfm3::ura4+ leu1-32 ura4-D18 ade6-M210<<ade6+:mfm1-M38E	TATACCCCCAAGGTTCCTTACGAA	NBRP
FY22941	h90 mfm1::LEU2 mfm2::ura4+ mfm3::ura4+ leu1-32 ura4-D18 ade6-M210<<ade6+:mfm1-M38F	TATACCCCCAAGGTTCCTTACTTT	NBRP
FY22942	h90 mfm1::LEU2 mfm2::ura4+ mfm3::ura4+ leu1-32 ura4-D18 ade6-M210<<ade6+:mfm1-M38G	TATACCCCCAAGGTTCCTTACGGT	NBRP
FY22943	h90 mfm1::LEU2 mfm2::ura4+ mfm3::ura4+ leu1-32 ura4-D18 ade6-M210<<ade6+:mfm1-M38H	TATACCCCCAAGGTTCCTTACCAT	NBRP
FY22944	h90 mfm1::LEU2 mfm2::ura4+ mfm3::ura4+ leu1-32 ura4-D18 ade6-M210<<ade6+:mfm1-M38I	TATACCCCCAAGGTTCCTTACATT	NBRP
FY22945	h90 mfm1::LEU2 mfm2::ura4+ mfm3::ura4+ leu1-32 ura4-D18 ade6-M210<<ade6+:mfm1-M38K	TATACCCCCAAGGTTCCTTACAAA	NBRP
FY22946	h90 mfm1::LEU2 mfm2::ura4+ mfm3::ura4+ leu1-32 ura4-D18 ade6-M210<<ade6+:mfm1-M38L	TATACCCCCAAGGTTCCTTACCTT	NBRP
FY22947	h90 mfm1::LEU2 mfm2::ura4+ mfm3::ura4+ leu1-32 ura4-D18 ade6-M210<<ade6+:mfm1-M38N	TATACCCCCAAGGTTCCTTACAAT	NBRP
FY22948	h90 mfm1::LEU2 mfm2::ura4+ mfm3::ura4+ leu1-32 ura4-D18 ade6-M210<<ade6+:mfm1-M38P	TATACCCCCAAGGTTCCTTACCCT	NBRP
FY22949	h90 mfm1::LEU2 mfm2::ura4+ mfm3::ura4+ leu1-32 ura4-D18 ade6-M210<<ade6+:mfm1-M38Q	TATACCCCCAAGGTTCCTTACCAA	NBRP
FY22950	h90 mfm1::LEU2 mfm2::ura4+ mfm3::ura4+ leu1-32 ura4-D18 ade6-M210<<ade6+:mfm1-M38R	TATACCCCCAAGGTTCCTTACAGA	NBRP
FY22951	h90 mfm1::LEU2 mfm2::ura4+ mfm3::ura4+ leu1-32 ura4-D18 ade6-M210<<ade6+:mfm1-M38S	TATACCCCCAAGGTTCCTTACTCT	NBRP
FY22952	h90 mfm1::LEU2 mfm2::ura4+ mfm3::ura4+ leu1-32 ura4-D18 ade6-M210<<ade6+:mfm1-M38T	TATACCCCCAAGGTTCCTTACACT	NBRP
FY22953	h90 mfm1::LEU2 mfm2::ura4+ mfm3::ura4+ leu1-32 ura4-D18 ade6-M210<<ade6+:mfm1-M38V	TATACCCCCAAGGTTCCTTACGTT	NBRP
FY22954	h90 mfm1::LEU2 mfm2::ura4+ mfm3::ura4+ leu1-32 ura4-D18 ade6-M210<<ade6+:mfm1-M38W	TATACCCCCAAGGTTCCTTACTGG	NBRP
FY22955	h90 mfm1::LEU2 mfm2::ura4+ mfm3::ura4+ leu1-32 ura4-D18 ade6-M210<<ade6+:mfm1-M38Y	TATACCCCCAAGGTTCCTTACTAT	NBRP
FY22972	h90 mfm1::LEU2 mfm2::ura4+ mfm3::ura4+ leu1-32 ura4-D18 ade6-M210<<ade6+:mfm1+	TATACCCCCAAGGTTCCTTACATG	NBRP
FY23412	h90 mfm1::LEU2 mfm2::ura4+ mfm3::ura4+ leu1 ura4-D18 ade6-M210		NBRP
TS2	h90 mfm1::LEU2 mfm2::ura4+ mfm3::ura4+ leu1-32 ura4-D18 ade6-M210<<ade6+:mfm1-T32Q/V35P		NBRP
TS3	h90 mfm1::LEU2 mfm2::ura4+ mfm3::ura4+ leu1-32 ura4-D18 ade6-M210<<ade6+:mfm1-V35P/Y37A		NBRP
TS4	h90 mfm1::LEU2 mfm2::ura4+ mfm3::ura4+ leu1-32 ura4-D18 ade6-M210<<ade6+:mfm1-T32Q/Y37A		NBRP
TS5	h90 mfm1::LEU2 mfm2::ura4+ mfm3::ura4+ leu1-32 ura4-D18 ade6-M210<<ade6+:mfm1-T32Q/V35P/Y37A		NBRP
TS307	h90 mfm1::LEU2 ade6-M21? ura4-D18		This study	FY60341
TS457	h+s leu1-32 map3::ura4+:map3+-hphMX6 (ura4-D18)		Seike et al., Genetics (2021)
TS472	h+s leu1-32 map3::ura4+:map3+-hphMX6 (ura4-D18) [XP40]		Seike et al., Genetics (2021)
TS742	Start population (153 variants mix) 1		This study
TS743	Start population (153 variants mix) 2		This study
TS744	Start population (153 variants mix) 3		This study
TS905	h90 mfm1::LEU2 mfm2::ura4+ mfm3::ura4+ leu1-32 ura4-D18 ade6-M210<<ade6+:mfm1-T32Q/V35D		This study	FY60342
TS906	h90 mfm1::LEU2 mfm2::ura4+ mfm3::ura4+ leu1-32 ura4-D18 ade6-M210<<ade6+:mfm1-T32Q/V35H		This study	FY60343
TS907	h90 mfm1::LEU2 mfm2::ura4+ mfm3::ura4+ leu1-32 ura4-D18 ade6-M210<<ade6+:mfm1-T32Q/V35K		This study	FY60344
TS908	h90 mfm1::LEU2 mfm2::ura4+ mfm3::ura4+ leu1-32 ura4-D18 ade6-M210<<ade6+:mfm1-T32Q/V35R		This study	FY60345
TS909	h90 mfm1::LEU2 mfm2::ura4+ mfm3::ura4+ leu1-32 ura4-D18 ade6-M210<<ade6+:mfm1-T32Q/V35N		This study	FY60346
TS910	h90 mfm1::LEU2 mfm2::ura4+ mfm3::ura4+ leu1-32 ura4-D18 ade6-M210<<ade6+:mfm1-T32Q/V35Q		This study	FY60347
TS911	h90 mfm1::LEU2 mfm2::ura4+ mfm3::ura4+ leu1-32 ura4-D18 ade6-M210<<ade6+:mfm1-T32Q/V35G		This study	FY60348
TS912	h90 mfm1::LEU2 mfm2::ura4+ mfm3::ura4+ leu1-32 ura4-D18 ade6-M210<<ade6+:mfm1-T32Q/V35W		This study	FY60349
TS913	h90 mfm1::LEU2 mfm2::ura4+ mfm3::ura4+ leu1-32 ura4-D18 ade6-M210<<ade6+:mfm1-T32Q/Y37D		This study	FY60350
TS914	h90 mfm1::LEU2 mfm2::ura4+ mfm3::ura4+ leu1-32 ura4-D18 ade6-M210<<ade6+:mfm1-T32Q/Y37E		This study	FY60351
TS915	h90 mfm1::LEU2 mfm2::ura4+ mfm3::ura4+ leu1-32 ura4-D18 ade6-M210<<ade6+:mfm1-T32Q/Y37H		This study	FY60352
TS916	h90 mfm1::LEU2 mfm2::ura4+ mfm3::ura4+ leu1-32 ura4-D18 ade6-M210<<ade6+:mfm1-T32Q/Y37K		This study	FY60353
TS917	h90 mfm1::LEU2 mfm2::ura4+ mfm3::ura4+ leu1-32 ura4-D18 ade6-M210<<ade6+:mfm1-T32Q/Y37R		This study	FY60354
TS918	h90 mfm1::LEU2 mfm2::ura4+ mfm3::ura4+ leu1-32 ura4-D18 ade6-M210<<ade6+:mfm1-T32Q/Y37Q		This study	FY60355
TS919	h90 mfm1::LEU2 mfm2::ura4+ mfm3::ura4+ leu1-32 ura4-D18 ade6-M210<<ade6+:mfm1-T32Q/Y37S		This study	FY60356
TS920	h90 mfm1::LEU2 mfm2::ura4+ mfm3::ura4+ leu1-32 ura4-D18 ade6-M210<<ade6+:mfm1-T32Q/Y37T		This study	FY60357
TS921	h90 mfm1::LEU2 mfm2::ura4+ mfm3::ura4+ leu1-32 ura4-D18 ade6-M210<<ade6+:mfm1-T32Q/Y37A		This study	FY60358
TS922	h90 mfm1::LEU2 mfm2::ura4+ mfm3::ura4+ leu1-32 ura4-D18 ade6-M210<<ade6+:mfm1-T32Q/Y37G		This study	FY60359
TS923	h90 mfm1::LEU2 mfm2::ura4+ mfm3::ura4+ leu1-32 ura4-D18 ade6-M210<<ade6+:mfm1-T32Q/Y37P		This study	FY60360
TS1373	h90 mfm1::LEU2 ura4-D18 ade6-M21?<<ade6-mfm1+		This study	FY60361
TS1374	h90 mfm1::LEU2 ura4-D18 ade6-M21?<<ade6-mfm1-P36H		This study	FY60362
