# Supplementary material for: Context-dependent activation and evolutionary buffering of a mating pheromone in fission yeast
Source: Commun Biol. 2026 Apr 21;9:534. doi: 10.1038/s42003-026-10058-6 (PMC13099959; doi:10.1038/s42003-026-10058-6)
Supplement: Supplementary file 3 — Supplementary Data 2 [file 42003_2026_10058_MOESM3_ESM.xlsx]

## Sheet: Supplementary Data 2
Supplementary Data 2 | Primers used for plasmid construction and sequencing.
Name	Sequence (5' to 3')
oTS942	TCGTCGGCAGCGTCAGATGTGTATAAGAGACAGAGCCTGCTGAAACTCTTAACAAGAC
oTS943	GTCTCGTGGGCTCGGAGATGTGTATAAGAGACAGGATATATCATTGGCTAGCAAATTGCGC
oTS1061	CTTGGGTTGATAATTCTTAACGGTCTTGTTAAG
oTS1062	GACCCTTACATGTGGTAAGTCAATAATTTCCC
oTS1063	CACCCTTACATGTGGTAAGTCAATAATTTCCC
oTS1064	AAACCTTACATGTGGTAAGTCAATAATTTCCC
oTS1065	CGCCCTTACATGTGGTAAGTCAATAATTTCCC
oTS1066	AATCCTTACATGTGGTAAGTCAATAATTTCCC
oTS1067	CAGCCTTACATGTGGTAAGTCAATAATTTCCC
oTS1068	GGTCCTTACATGTGGTAAGTCAATAATTTCCC
oTS1069	TGGCCTTACATGTGGTAAGTCAATAATTTCCC
oTS1070	AGGAACCTTGGGTTGATAATTCTTAACGG
oTS1071	GATATGTGGTAAGTCAATAATTTCCCAAATACTTCG
oTS1072	GAAATGTGGTAAGTCAATAATTTCCCAAATACTTCG
oTS1073	CATATGTGGTAAGTCAATAATTTCCCAAATACTTCG
oTS1074	AAAATGTGGTAAGTCAATAATTTCCCAAATACTTCG
oTS1075	CGAATGTGGTAAGTCAATAATTTCCCAAATACTTCG
oTS1076	CAAATGTGGTAAGTCAATAATTTCCCAAATACTTCG
oTS1077	TCTATGTGGTAAGTCAATAATTTCCCAAATACTTCG
oTS1078	ACTATGTGGTAAGTCAATAATTTCCCAAATACTTCG
oTS1079	GCTATGTGGTAAGTCAATAATTTCCCAAATACTTCG
oTS1080	GGTATGTGGTAAGTCAATAATTTCCCAAATACTTCG
oTS1081	CCTATGTGGTAAGTCAATAATTTCCCAAATACTTCG
oTS1700	CACTACATGTGGTAAGTCAATAATTTCCCAAATACTTC
oTS1701	AACCTTGGGGGTATAATTCTTAACGGTC
