# Supplementary material for: Context-dependent activation and evolutionary buffering of a mating pheromone in fission yeast
Source: Commun Biol. 2026 Apr 21;9:534. doi: 10.1038/s42003-026-10058-6 (PMC13099959; doi:10.1038/s42003-026-10058-6)
Supplement: Supplementary file 4 — Supplementary Data 3 [file 42003_2026_10058_MOESM4_ESM.xlsx]

## Sheet: Supplementary Data 3
Supplementary Data 3 | Read counts of each M-factor variant under different conditions.
Normalized read count data for all 153 variants across multiple media, pH, and temperature conditions.
Variants	Barcodes (24 bp)	Mating frequency (%) (from Seike et al., Genetics, 2012)	TS742	TS743	TS744	Start population	1	2	3	YEA 1 cycle	1	2	3	YEA 5 cycle	1	2	3	MEA 1 cycle	1	2	3	MEA 5 cycle	1	2	3	EMM2 (pH 5.5) 1 cycle	1	2	3	EMM2 (pH 5.5) 5 cycle	1	2	3	EMM2 (pH 4.0) 1 cycle	1	2	3	EMM2 (pH 4.0) 5 cycle	1	2	3	EMM2 (pH 7.0) 1 cycle	1	2	3	EMM2 (pH 7.0) 5 cycle	1	2	3
WT	TATACCCCCAAGGTTCCTTACATG	73.1	10245	9877	8737	9619.67	8475	7916	8128	8173	4552	5142	5320	5004.67	12275	11661	12563	12166.3	15726	15453	15576	15585	9411	10285	10175	9957	11377	6833	12513	10241	10323	11508	10476	10769	14070	14823	17064	15319	10469	9404	9071	9648	18615	15803	17132	17183.3	10598	9749	10315
Y1A	GCGACCCCCAAGGTTCCTTACATG	40.1	2285	2178	2174	2212.33	2379	2229	2227	2278.33	863	1473	1382	1239.33	2953	3135	2570	2886	389	436	314	379.667	3066	3082	3083	3077	4153	1592	4638	3461	2711	3054	3331	3032	1177	1374	911	1154	3287	3164	2712	3054.33	2518	2335	2079	2310.67	3329	3176	3564
Y1C	TGTACCCCCAAGGTTCCTTACATG	36.8	1109	965	967	1013.67	2244	2207	2182	2211	756	1103	1099	986	2368	2603	1925	2298.67	424	402	260	362	2533	2653	2609	2598.33	3108	1226	3427	2587	2566	2650	2887	2701	1330	1718	1288	1445.33	2366	2517	1955	2279.33	1562	1346	1343	1417	2823	2554	2855
Y1D	GATACCCCCAAGGTTCCTTACATG	35.2	1558	1477	1549	1528	2474	2256	2353	2361	891	1433	1194	1172.67	4330	3761	4117	4069.33	2164	2273	2193	2210	3308	3444	3446	3399.33	4674	2147	4846	3889	4093	4080	4275	4149.33	4253	4171	3471	3965	3102	3079	2453	2878	1531	1493	1363	1462.33	3596	3522	3589
Y1E	GAAACCCCCAAGGTTCCTTACATG	46.3	1862	1734	1722	1772.67	1883	1980	2104	1989	554	1333	799	895.333	3709	3449	4143	3767	2858	2700	2849	2802.33	3080	3092	3187	3119.67	4415	1692	4803	3636.67	3575	3813	3951	3779.67	5591	7226	3621	5479.33	2718	2698	2140	2518.67	1154	1079	909	1047.33	3484	3219	3142
Y1F	TTTACCCCCAAGGTTCCTTACATG	55.8	6443	6461	5857	6253.67	6840	7472	6364	6892	2017	2407	1798	2074	14711	13850	16133	14898	26119	26872	29949	27646.7	12560	13130	12739	12809.7	15650	6131	17271	13017.3	14852	14971	14966	14929.7	24814	20825	16742	20793.7	14267	13479	10470	12738.7	26670	26526	26449	26548.3	15870	14358	13956
Y1G	GGCACCCCCAAGGTTCCTTACATG	54	2337	2144	2302	2261	3699	3842	3405	3648.67	1400	1840	1512	1584	6434	5891	6829	6384.67	3927	4157	4018	4034	5007	5120	5042	5056.33	6205	2277	7076	5186	5441	5769	6312	5840.67	6676	4801	5929	5802	4855	4809	3540	4401.33	2556	2381	1919	2285.33	6058	5675	5559
Y1H	CATACCCCCAAGGTTCCTTACATG	62.4	2533	2762	2598	2631	4046	4142	4295	4161	1249	1905	1681	1611.67	8044	7371	9001	8138.67	8777	9062	9553	9130.67	6525	6598	6637	6586.67	8697	3619	9902	7406	7007	7377	7546	7310	6468	5959	4879	5768.67	7225	6897	5599	6573.67	9552	9318	8509	9126.33	8369	7120	7629
Y1I	ATAACCCCCAAGGTTCCTTACATG	29.3	1534	1464	1300	1432.67	1842	1664	1499	1668.33	506	503	639	549.333	2009	2067	1635	1903.67	187	253	143	194.333	1925	2012	2090	2009	2442	1011	3005	2152.67	1857	2203	2210	2090	590	1262	646	832.667	2196	2144	1733	2024.33	1706	1717	1674	1699	2187	2338	2357
Y1K	AAGACCCCCAAGGTTCCTTACATG	39.1	1316	1356	1299	1323.67	1838	1739	1804	1793.67	485	857	722	688	3162	2849	3626	3212.33	2297	2361	2779	2479	2494	2460	2459	2471	3051	1169	3455	2558.33	2469	2700	2562	2577	1127	1271	840	1079.33	2237	2385	1864	2162	805	840	736	793.667	2755	2531	2583
Y1L	CTTACCCCCAAGGTTCCTTACATG	26.3	1145	1120	1125	1130	2460	2499	2083	2347.33	1059	1477	963	1166.33	2847	2920	2345	2704	379	358	285	340.667	2554	2768	2731	2684.33	2933	1041	3238	2404	2376	2916	2788	2693.33	767	791	616	724.667	2926	2791	2231	2649.33	1770	1819	1475	1688	3042	2820	2747
Y1M	ATGACCCCCAAGGTTCCTTACATG	38.3	1468	1370	1326	1388	2815	2733	2488	2678.67	520	636	525	560.333	2181	2321	1326	1942.67	61	154	59	91.3333	2648	2680	2783	2703.67	2018	736	2095	1616.33	2495	2867	2683	2681.67	447	585	459	497	1590	1712	1371	1557.67	509	387	398	431.333	1973	1559	1614
Y1N	AACACCCCCAAGGTTCCTTACATG	41.1	1341	1224	1403	1322.67	1963	2023	1874	1953.33	572	867	574	671	3329	2969	3288	3195.33	1586	1805	1592	1661	2648	2929	2929	2835.33	4307	1840	4999	3715.33	2817	3290	3245	3117.33	2408	3399	3536	3114.33	2910	2780	2402	2697.33	2538	2129	2118	2261.67	3425	3097	3185
Y1P	CCCACCCCCAAGGTTCCTTACATG	39	1313	1300	1138	1250.33	1898	2190	1943	2010.33	604	1031	854	829.667	3696	3220	4073	3663	3270	3797	3484	3517	2876	3006	2939	2940.33	4680	1793	4889	3787.33	3322	3590	3730	3547.33	3026	4804	2406	3412	2760	2781	2215	2585.33	1543	1423	1239	1401.67	3356	2921	3321
Y1Q	CAAACCCCCAAGGTTCCTTACATG	51.6	1798	1619	1696	1704.33	3493	3127	2753	3124.33	896	1242	1138	1092	5299	4644	5978	5307	5268	5624	5104	5332	4338	4430	4540	4436	6780	2448	7427	5551.67	4956	5300	5350	5202	4282	4675	3445	4134	4353	4315	3376	4014.67	3569	3339	2948	3285.33	5070	4799	4952
Y1R	CGAACCCCCAAGGTTCCTTACATG	43.7	1351	1187	1115	1217.67	1828	2063	1994	1961.67	599	780	850	743	3307	3232	4043	3527.33	3390	3561	3560	3503.67	2603	2610	2468	2560.33	3590	1235	3774	2866.33	2738	2904	3027	2889.67	1667	1781	1295	1581	2284	2362	1959	2201.67	1101	918	807	942	2969	2827	2815
Y1S	TCAACCCCCAAGGTTCCTTACATG	56.9	1347	1583	1531	1487	3143	3007	3167	3105.67	4217	4243	3154	3871.33	3569	3776	3556	3633.67	443	535	323	433.667	3866	3537	4145	3849.33	3969	1315	3956	3080	4460	4510	4771	4580.33	1534	1280	1259	1357.67	4955	4637	3955	4515.67	2633	2121	2190	2314.67	5998	5350	5867
Y1T	ACCACCCCCAAGGTTCCTTACATG	58.4	8752	9112	8284	8716	12108	12537	12462	12369	5561	6693	5605	5953	22240	19440	23537	21739	18883	17958	17624	18155	18881	18281	17749	18303.7	22080	7506	22700	17428.7	21082	21370	22424	21625.3	22909	22129	17681	20906.3	19499	17709	13781	16996.3	18116	17989	16131	17412	21220	19501	19688
Y1V	GTTACCCCCAAGGTTCCTTACATG	38.9	2241	2161	2119	2173.67	4948	4553	4608	4703	2268	3738	3008	3004.67	6589	6441	5934	6321.33	1656	1861	1261	1592.67	5389	6014	5934	5779	5930	2257	6348	4845	5340	5557	5772	5556.33	1818	1792	1711	1773.67	6645	6280	5072	5999	5473	5371	5277	5373.67	6479	6156	6029
Y1W	TGGACCCCCAAGGTTCCTTACATG	43	1193	1298	1204	1231.67	2234	2283	2108	2208.33	784	1051	977	937.333	3697	3433	3749	3626.33	2183	2326	1913	2140.67	3374	3623	3494	3497	5683	1972	6263	4639.33	3692	4083	4320	4031.67	4637	11472	5681	7263.33	3414	3459	2826	3233	5051	5124	4785	4986.67	3829	3629	3863
T2A	TATGCTCCCAAGGTTCCTTACATG	58.2	9650	9361	8485	9165.33	7003	7493	7156	7217.33	1458	2121	1897	1825.33	16340	14933	19344	16872.3	40999	42819	51054	44957.3	14356	14167	14617	14380	16052	6585	18511	13716	16522	15977	17880	16793	29881	25138	20181	25066.7	17675	16164	13235	15691.3	39314	35573	37277	37388	18253	15821	15759
T2C	TATTGCCCCAAGGTTCCTTACATG	59	2096	2045	1838	1993	1916	1797	1790	1834.33	438	663	533	544.667	3865	3710	4139	3904.67	5034	5455	4826	5105	3053	3508	3291	3284	5358	1976	6325	4553	3620	3852	3891	3787.67	6071	5929	17156	9718.67	3765	3390	2715	3290	7250	6648	7370	7089.33	3990	3632	3670
T2D	TATGACCCCAAGGTTCCTTACATG	38.4	1861	1979	1960	1933.33	1476	1383	1414	1424.33	123	218	232	191	2366	2427	2630	2474.33	1778	1936	1601	1771.67	1753	2834	2859	2482	3567	1353	3697	2872.33	3782	3758	4391	3977	6282	5515	5061	5619.33	1770	2115	1736	1873.67	1899	1651	1830	1793.33	2355	2339	1867
T2E	TATGAACCCAAGGTTCCTTACATG	36.6	2388	2422	2274	2361.33	2205	2254	1843	2100.67	645	911	647	734.333	4684	4270	5554	4836	9443	10338	11235	10338.7	3910	3883	3772	3855	5820	2531	6561	4970.67	4599	4700	4988	4762.33	8294	7423	5894	7203.67	4095	3635	2964	3564.67	4666	4705	4232	4534.33	4247	3983	4558
T2F	TATTTTCCCAAGGTTCCTTACATG	40.6	1603	1780	1582	1655	2034	1890	1627	1850.33	604	969	527	700	3760	3585	4053	3799.33	4220	4309	4479	4336	3070	3425	3156	3217	5312	2004	6145	4487	3719	3955	4059	3911	6772	6424	4853	6016.33	3472	3406	2586	3154.67	6738	5977	5965	6226.67	3921	3528	3798
T2G	TATGGACCCAAGGTTCCTTACATG	59.5	3511	3816	3719	3682	4414	4628	3942	4328	1913	1989	2039	1980.33	7640	7092	7463	7398.33	6977	7112	6115	6734.67	6723	6445	6465	6544.33	7729	3090	8585	6468	7865	7951	8353	8056.33	10420	10701	8598	9906.33	6620	6453	4631	5901.33	10992	10114	10857	10654.3	7961	7183	7587
T2H	TATCATCCCAAGGTTCCTTACATG	47.3	2606	2746	2619	2657	2263	2426	2251	2313.33	484	997	708	729.667	4657	4470	5429	4852	13635	15060	15876	14857	3889	4180	4107	4058.67	5935	2443	6685	5021	4930	4807	5181	4972.67	7693	6729	5970	6797.33	4188	3711	2962	3620.33	9713	8826	8944	9161	4538	4330	4022
T2I	TATATCCCCAAGGTTCCTTACATG	48	1935	1830	1812	1859	2196	2133	2018	2115.67	596	887	803	762	4392	4027	4487	4302	5863	5832	5641	5778.67	3601	3848	3773	3740.67	5784	2468	6843	5031.67	4297	4507	4660	4488	6630	6706	5907	6414.33	4047	3753	3083	3627.67	7595	7051	7395	7347	4156	3856	4258
T2K	TATAAGCCCAAGGTTCCTTACATG	65.4	2395	2374	2312	2360.33	1904	2090	1748	1914	397	628	542	522.333	4790	4017	5148	4651.67	12345	12043	14329	12905.7	3421	3546	3830	3599	5167	2095	5507	4256.33	4222	4365	4578	4388.33	6390	6338	5980	6236	3667	3812	2900	3459.67	5935	6414	6273	6207.33	4204	4084	4118
T2L	TATCTTCCCAAGGTTCCTTACATG	57.1	5739	5812	5808	5786.33	4981	4649	4571	4733.67	1159	8937	1224	3773.33	10722	9586	10556	10288	23247	22541	24305	23364.3	8407	8574	8942	8641	11152	4515	12782	9483	10006	10193	10804	10334.3	18311	15446	12485	15414	9242	8843	7164	8416.33	19858	19071	20547	19825.3	10243	9703	9272
T2M	TATATGCCCAAGGTTCCTTACATG	62	11674	11273	11146	11364.3	12522	11344	10525	11463.7	3803	4420	4347	4190	23382	22590	27746	24572.7	62046	65499	67231	64925.3	20495	19838	19644	19992.3	18812	7207	20262	15427	24215	24080	24152	24149	34007	31380	27527	30971.3	21163	18336	14895	18131.3	38515	37013	37799	37775.7	22776	22045	21606
T2N	TATAACCCCAAGGTTCCTTACATG	56.1	2603	2590	2428	2540.33	2610	2514	2416	2513.33	887	1066	1037	996.667	4903	4870	5318	5030.33	6259	6527	5728	6171.33	4241	4360	4610	4403.67	7333	3116	8379	6276	5030	5418	5463	5303.67	8359	7759	6594	7570.67	4898	4526	3770	4398	9111	8457	8723	8763.67	5638	5156	5105
T2P	TATCCCCCCAAGGTTCCTTACATG	36.6	3750	3734	3443	3642.33	4789	4871	5245	4968.33	2149	2654	2720	2507.67	7984	7102	10015	8367	5253	4770	5787	5270	5668	5656	5586	5636.67	4320	1541	4501	3454	5221	5860	5649	5576.67	1520	1745	1356	1540.33	4408	4258	3621	4095.67	942	732	638	770.667	5451	4866	5220
T2Q	TATCAACCCAAGGTTCCTTACATG	66	14403	15044	14240	14562.3	8487	8238	7665	8130	1494	2129	1642	1755	18598	16674	20737	18669.7	50610	55380	59625	55205	16462	16148	16288	16299.3	16781	7067	18936	14261.3	18575	18483	19490	18849.3	30397	27257	20976	26210	17330	15832	12124	15095.3	34041	33847	34886	34258	17976	16974	17549
T2R	TATCGACCCAAGGTTCCTTACATG	58	4925	4972	4847	4914.67	3840	3958	3607	3801.67	928	2220	1288	1478.67	8615	7700	9925	8746.67	29669	26754	34066	30163	7242	6845	7197	7094.67	8681	3343	9409	7144.33	7831	8209	8703	8247.67	13411	13733	10662	12602	6994	6713	5284	6330.33	13115	11782	12244	12380.3	7855	7012	6965
T2S	TATAGCCCCAAGGTTCCTTACATG	37.8	1908	2075	1910	1964.33	2797	2894	2684	2791.67	821	1118	1030	989.667	5826	5270	6335	5810.33	8092	7813	7345	7750	4905	4881	5140	4975.33	7762	3209	8694	6555	5612	5747	5907	5755.33	11628	11259	8029	10305.3	5170	4897	3934	4667	9957	9444	8751	9384	6024	5270	5233
T2V	TATGTCCCCAAGGTTCCTTACATG	54.5	1985	1993	1874	1950.67	2430	2482	2458	2456.67	661	1195	811	889	5147	4566	5564	5092.33	8143	8109	8097	8116.33	4140	4372	4416	4309.33	6779	2600	7223	5534	4937	5368	5220	5175	9572	12176	8357	10035	4467	4490	3552	4169.67	7933	8139	8489	8187	4931	4949	4927
T2W	TATTGGCCCAAGGTTCCTTACATG	47.9	2180	2211	2315	2235.33	2801	2626	2670	2699	1127	1501	1484	1370.67	4894	4356	5354	4868	6404	6968	6889	6753.67	4164	4386	4358	4302.67	7148	2416	7477	5680.33	4983	5127	5397	5169	8588	8432	6345	7788.33	4642	4327	3177	4048.67	7421	7376	6812	7203	5384	4619	4809
T2Y	TATTATCCCAAGGTTCCTTACATG	60.5	5973	5545	5536	5684.67	4858	4860	4522	4746.67	2098	2398	1901	2132.33	10442	9929	12358	10909.7	21661	19869	23258	21596	8767	8873	8635	8758.33	11395	4441	12669	9501.67	10619	10069	10304	10330.7	17101	15993	12621	15238.3	10307	8780	7135	8740.67	17858	17145	16307	17103.3	10860	9923	9897
P3A	TATACCGCTAAGGTTCCTTACATG	60.6	4195	4123	4263	4193.67	5405	6100	5399	5634.67	1970	2995	1802	2255.67	10645	9940	10906	10497	11737	12105	10595	11479	9023	9389	8847	9086.33	12727	5141	12915	10261	10693	10676	11141	10836.7	14319	13537	11623	13159.7	9696	9261	7090	8682.33	16400	17060	15073	16177.7	10183	9553	9467
P3C	TATACCTGTAAGGTTCCTTACATG	48.2	1944	1962	1708	1871.33	2711	2686	2652	2683	1137	1544	1342	1341	4661	4582	4664	4635.67	2911	2776	2351	2679.33	4154	4558	4431	4381	6662	2576	7830	5689.33	4939	5174	5017	5043.33	6173	6536	5056	5921.67	4444	4472	3599	4171.67	5963	6123	6241	6109	5115	4756	4950
P3D	TATACCGACAAGGTTCCTTACATG	28.6	1732	1627	1537	1632	3011	2898	2571	2826.67	6458	6534	5623	6205	2384	2481	1599	2154.67	236	104	71	137	2991	2950	3157	3032.67	2012	978	2527	1839	2815	3274	3144	3077.67	856	954	791	867	2037	2022	1926	1995	363	309	396	356	2784	2447	2696
P3E	TATACCGAAAAGGTTCCTTACATG	2.7	7359	7870	7171	7466.67	9173	9840	10694	9902.33	209737	218463	164245	197482	421	371	286	359.333	683	58	33	258	953	951	919	941	255	367	410	344	1371	1568	1571	1503.33	274	280	605	386.333	879	780	870	843	98	74	108	93.3333	154	183	196
P3F	TATACCTTTAAGGTTCCTTACATG	40.5	1812	1624	1804	1746.67	1980	1597	1700	1759	431	726	828	661.667	2449	2506	2056	2337	519	484	410	471	2398	2355	2685	2479.33	3431	1346	3674	2817	2584	2518	2886	2662.67	1648	1649	1280	1525.67	2339	2259	1860	2152.67	1575	1701	1500	1592	2430	2390	2281
P3G	TATACCGGCAAGGTTCCTTACATG	46.1	2120	2244	2062	2142	2514	2463	2280	2419	704	909	832	815	3715	3415	3161	3430.33	1637	1614	1141	1464	3296	3394	3561	3417	5068	1951	5857	4292	3568	3959	4045	3857.33	3886	4092	3085	3687.67	3450	3181	2475	3035.33	4996	4470	4521	4662.33	3886	3636	3763
P3H	TATACCCATAAGGTTCCTTACATG	30.8	1881	2008	1903	1930.67	2608	2718	2384	2570	1253	1374	1222	1283	2782	2956	2143	2627	249	287	130	222	3089	3222	3043	3118	3858	1546	4240	3214.67	2456	2871	2808	2711.67	615	588	479	560.667	3172	3056	2510	2912.67	2808	2779	2536	2707.67	3454	3394	3223
P3I	TATACCATTAAGGTTCCTTACATG	45.9	1801	1790	1662	1751	2362	2317	2257	2312	617	832	809	752.667	2737	2929	2417	2694.33	313	413	299	341.667	2699	2828	2755	2760.67	3754	1458	4183	3131.67	2562	3010	3023	2865	1597	1633	1336	1522	2884	2953	2158	2665	2336	2078	1727	2047	3017	2781	3039
P3K	TATACCAAGAAGGTTCCTTACATG	21.3	1725	1760	1611	1698.67	2753	2969	2500	2740.67	1584	2206	1736	1842	2061	2071	1189	1773.67	82	66	38	62	2161	2250	2185	2198.67	735	294	813	614	1158	1499	1437	1364.67	38	63	38	46.3333	2251	2421	1912	2194.67	472	460	433	455	2116	2034	2254
P3L	TATACCCTTAAGGTTCCTTACATG	25.5	2235	2266	2086	2195.67	2781	2724	2740	2748.33	1176	1674	1539	1463	2577	2845	1909	2443.67	137	216	132	161.667	2904	2984	3064	2984	3185	1315	3312	2604	2788	3477	3400	3221.67	804	1013	760	859	2752	3062	2283	2699	1444	1429	1343	1405.33	3290	3149	3189
P3M	TATACCATGAAGGTTCCTTACATG	25.2	1642	1812	1780	1744.67	2375	2283	2253	2303.67	794	1358	1129	1093.67	2372	2597	1628	2199	164	153	138	151.667	2583	2802	2917	2767.33	2782	1130	3177	2363	2392	2709	2831	2644	606	747	678	677	2531	2580	2118	2409.67	1471	1171	1108	1250	2844	2716	2910
P3N	TATACCAACAAGGTTCCTTACATG	42.5	3631	4191	3775	3865.67	5940	6008	5818	5922	32164	4414	3535	13371	7947	8092	6712	7583.67	1388	1554	926	1289.33	7863	8106	7878	7949	9664	3772	10508	7981.33	8631	8797	9276	8901.33	4780	5258	3862	4633.33	8287	7932	6394	7537.67	6649	6394	6110	6384.33	9042	8843	8524
P3Q	TATACCCAGAAGGTTCCTTACATG	24.8	1837	1871	1739	1815.67	2377	2321	2067	2255	1147	1363	1234	1248	1960	2158	1287	1801.67	41	63	42	48.6667	2242	2364	2438	2348	2040	734	2021	1598.33	1791	2258	2180	2076.33	276	321	255	284	2276	2474	1899	2216.33	785	745	699	743	2228	2239	2343
P3R	TATACCCGTAAGGTTCCTTACATG	19.9	1954	2120	1947	2007	2814	2638	2785	2745.67	14631	2010	2077	6239.33	1736	2055	1067	1619.33	103	65	34	67.3333	2358	2435	2516	2436.33	1645	594	1927	1388.67	1682	2060	2026	1922.67	174	254	206	211.333	2337	2413	1997	2249	848	773	704	775	2546	2444	2668
P3S	TATACCTCTAAGGTTCCTTACATG	44.1	2128	1974	1827	1976.33	2237	2649	2642	2509.33	852	1210	994	1018.67	3739	3563	3148	3483.33	1158	1160	820	1046	3136	3407	3496	3346.33	5304	2213	6309	4608.67	3815	3988	3881	3894.67	3857	3681	2970	3502.67	3460	3397	2848	3235	4812	4519	4210	4513.67	4178	3545	3771
P3T	TATACCACCAAGGTTCCTTACATG	26.6	3800	4176	4054	4010	4889	5091	4805	4928.33	2634	3196	2598	2809.33	7626	7016	6660	7100.67	2345	2587	2207	2379.67	6929	6984	7039	6984	8665	3505	9767	7312.33	7426	7775	8351	7850.67	6040	6575	4992	5869	7210	6727	5165	6367.33	5973	5804	4988	5588.33	8110	7493	7816
P3V	TATACCGTTAAGGTTCCTTACATG	54.5	7164	6838	6826	6942.67	8320	8207	7493	8006.67	3331	4449	2838	3539.33	16061	14751	17869	16227	22288	23425	22286	22666.3	13586	13352	14311	13749.7	17002	6399	19120	14173.7	15741	15702	16608	16017	22652	21759	16468	20293	14642	13247	10721	12870	23832	22273	21133	22412.7	15585	13911	15052
P3W	TATACCTGGAAGGTTCCTTACATG	53.2	3893	4234	4132	4086.33	5278	5028	4710	5005.33	2188	3327	2243	2586	8931	7869	8364	8388	3997	4796	4019	4270.67	7281	7385	7654	7440	10358	3907	11632	8632.33	8632	8895	9677	9068	10633	10602	9063	10099.3	7057	7099	5239	6465	5852	5679	4739	5423.33	8724	7907	7656
P3Y	TATACCTATAAGGTTCCTTACATG	42.7	4679	4394	4118	4397	3913	4256	4203	4124	1711	1634	4707	2684	6067	6148	5897	6037.33	1635	2028	1255	1639.33	5748	5653	6307	5902.67	8706	3414	9367	7162.33	6734	7080	7127	6980.33	6527	6762	4470	5919.67	6375	6138	4961	5824.67	5476	5403	5283	5387.33	6770	6540	6980
K4A	TATACCCCCGCAGTTCCTTACATG	20.8	1575	1619	1398	1530.67	2775	3319	2447	2847	2634	2316	1613	2187.67	1631	1867	1157	1551.67	45	44	31	40	2753	2701	2559	2671	1855	622	1861	1446	2066	2309	2538	2304.33	164	309	204	225.667	2758	2512	1956	2408.67	779	692	654	708.333	2372	2287	2689
K4C	TATACCCCCTGCGTTCCTTACATG	26.1	1129	1071	953	1051	2575	2303	2186	2354.67	1082	1247	1124	1151	1793	1978	1205	1658.67	85	62	56	67.6667	2314	2403	2472	2396.33	1733	636	1811	1393.33	1900	2297	2249	2148.67	180	259	202	213.667	2469	2402	1988	2286.33	876	850	757	827.667	2252	2151	2296
K4D	TATACCCCCGACGTTCCTTACATG	45.9	4639	4351	4207	4399	8044	7736	7187	7655.67	3242	4514	3814	3856.67	13630	12030	13662	13107.3	14639	14583	12703	13975	11432	11354	11317	11367.7	11271	5721	12140	9710.67	12805	13039	15081	13641.7	14322	13422	11116	12953.3	12718	11320	11116	11718	12698	12166	11354	12072.7	15092	13008	13236
K4E	TATACCCCCGAGGTTCCTTACATG	3	1572	1674	1532	1592.67	2438	2423	2491	2450.67	1121	1368	1592	1360.33	748	742	562	684	248	209	182	213	854	1002	896	917.333	185	177	190	184	622	741	708	690.333	213	197	275	228.333	571	539	585	565	300	244	297	280.333	610	632	688
K4F	TATACCCCCTTTGTTCCTTACATG	25.5	3361	3221	3102	3228	3687	3706	3600	3664.33	1419	1871	2196	1828.67	5474	5147	4980	5200.33	781	892	488	720.333	5419	5428	5672	5506.33	5573	2201	6343	4705.67	5171	5938	6229	5779.33	2868	3073	1963	2634.67	5998	6064	4976	5679.33	5395	5125	5497	5339	5267	4912	5582
K4G	TATACCCCCGGTGTTCCTTACATG	6.1	2102	2091	1929	2040.67	3963	4120	4135	4072.67	2447	3374	2570	2797	1389	1541	884	1271.33	93	70	52	71.6667	2197	2181	2524	2300.67	245	110	404	253	1038	1384	1318	1246.67	56	41	32	43	1979	1788	1802	1856.33	204	224	190	206	1580	1721	1906
K4H	TATACCCCCCATGTTCCTTACATG	44.9	1442	1716	1650	1602.67	2342	2526	2241	2369.67	906	1580	1185	1223.67	2978	3192	2547	2905.67	535	672	510	572.333	2978	2771	2927	2892	3760	1192	4163	3038.33	2719	3325	3236	3093.33	1445	1389	1120	1318	2850	2616	2251	2572.33	2678	2442	2267	2462.33	3140	3152	3363
K4I	TATACCCCCATAGTTCCTTACATG	21.7	4498	1319	1187	2334.67	2372	2298	1938	2202.67	850	1485	1205	1180	1739	1802	1109	1550	65	60	39	54.6667	2004	2032	2277	2104.33	1028	385	1145	852.667	1614	1825	1852	1763.67	178	217	122	172.333	2108	2067	1650	1941.67	707	525	491	574.333	1693	1587	1805
K4L	TATACCCCCTTGGTTCCTTACATG	41.8	2890	2822	2633	2781.67	4234	4275	3872	4127	1896	2168	1915	1993	4640	4857	3471	4322.67	457	597	305	453	4874	5028	5158	5020	5661	2117	6277	4685	5346	5381	5752	5493	3137	3581	5397	4038.33	5239	4946	4097	4760.67	3708	3488	3368	3521.33	5346	5509	5640
K4M	TATACCCCCATGGTTCCTTACATG	37.4	1800	1754	1589	1714.33	2246	2448	2158	2284	847	1851	996	1231.33	1990	1998	1509	1832.33	148	110	76	111.333	2157	2161	2422	2246.67	1614	613	1672	1299.67	1842	2144	2052	2012.67	262	370	409	347	2194	2153	1743	2030	1101	898	863	954	2006	1879	2124
K4N	TATACCCCCAACGTTCCTTACATG	8.1	2908	3022	2696	2875.33	1876	1963	1813	1884	627	1189	840	885.333	1073	1108	796	992.333	381	304	237	307.333	1373	1426	1460	1419.67	466	317	571	451.333	1023	1184	1171	1126	296	268	380	314.667	1260	1280	1145	1228.33	584	452	430	488.667	1040	1093	1277
K4P	TATACCCCCCCTGTTCCTTACATG	9.6	1354	1422	1326	1367.33	2106	2070	1932	2036	861	1176	918	985	793	741	414	649.333	16	8	21	15	972	1036	1038	1015.33	113	34	94	80.3333	562	609	605	592	27	23	25	25	862	713	709	761.333	64	54	42	53.3333	719	799	825
K4Q	TATACCCCCCAAGTTCCTTACATG	44.4	2405	2593	2357	2451.67	4493	5075	5128	4898.67	1940	3379	4003	3107.33	5103	5109	3777	4663	461	372	237	356.667	6307	6296	6302	6301.67	7042	2555	7913	5836.67	6581	7503	7364	7149.33	4850	4717	3870	4479	6381	6148	4881	5803.33	4930	4474	4239	4547.67	7827	6611	6903
K4R	TATACCCCCCGTGTTCCTTACATG	54.9	1896	2160	2050	2035.33	2375	2395	2258	2342.67	1096	1741	1481	1439.33	4178	4249	4450	4292.33	4117	4634	4071	4274	3571	3591	3553	3571.67	5722	2096	6172	4663.33	3925	4297	4442	4221.33	5588	5767	4944	5433	3655	3665	2797	3372.33	5854	5423	5459	5578.67	4767	3974	4562
K4S	TATACCCCCTCTGTTCCTTACATG	21.4	2045	1989	2282	2105.33	2769	2860	2700	2776.33	2885	2916	73553	26451.3	1484	1504	851	1279.67	91	51	45	62.3333	1887	2207	2102	2065.33	1251	404	1496	1050.33	1461	1794	1591	1615.33	158	103	102	121	2127	1900	1555	1860.67	534	515	486	511.667	1936	1883	2117
K4T	TATACCCCCACTGTTCCTTACATG	26.4	1478	1587	2664	1909.67	2313	2404	1944	2220.33	1136	1780	2413	1776.33	1684	1945	1108	1579	64	60	39	54.3333	2473	2572	2329	2458	1849	819	2251	1639.67	1857	2167	2266	2096.67	7669	4207	5877	5917.67	2423	2495	1926	2281.33	851	847	831	843	2363	2340	2527
K4V	TATACCCCCGTTGTTCCTTACATG	29.8	1010	1088	1132	1076.67	1754	1659	1620	1677.67	596	749	613	652.667	1319	1543	975	1279	21	45	58	41.3333	1758	1907	1835	1833.33	1584	598	1946	1376	1585	1700	1619	1634.67	254	504	233	330.333	1976	1987	1512	1825	877	933	819	876.333	1619	1731	1721
K4W	TATACCCCCTGGGTTCCTTACATG	24.8	4366	4417	4720	4501	6891	6467	6519	6625.67	3902	4505	5168	4525	4540	4925	3058	4174.33	176	264	92	177.333	6306	5996	6360	6220.67	3143	1140	3415	2566	4840	5463	5473	5258.67	636	802	473	637	6000	5681	4594	5425	1631	1604	1639	1624.67	4886	4973	5356
K4Y	TATACCCCCTATGTTCCTTACATG	51.6	5991	5877	5774	5880.67	6039	5852	5366	5752.33	2574	2638	2984	2732	11308	10038	12023	11123	10616	11766	11334	11238.7	9070	9350	8966	9128.67	10588	4049	10982	8539.67	9636	10097	10535	10089.3	10727	9879	9208	9938	9909	9526	7729	9054.67	12557	12061	11667	12095	10497	9890	9979
V5A	TATACCCCCAAGGCTCCTTACATG	16.3	1948	2036	1890	1958	2234	2329	2349	2304	1225	1646	1147	1339.33	1652	1875	1079	1535.33	114	76	73	87.6667	2038	2114	2122	2091.33	940	423	1096	819.667	1159	1556	1367	1360.67	154	130	187	157	2013	1997	1782	1930.67	791	577	560	642.667	1842	1922	2127
V5C	TATACCCCCAAGTGTCCTTACATG	36.8	6237	6575	5985	6265.67	4165	4435	4163	4254.33	1948	39753	2616	14772.3	5145	5491	4240	4958.67	765	916	624	768.333	5266	5559	5149	5324.67	6125	2140	7147	5137.33	4915	5447	5465	5275.67	8648	11347	8313	9436	5755	5472	4505	5244	5197	4570	4213	4660	6476	5427	5956
V5D	TATACCCCCAAGGACCCTTACATG	0	2219	2200	2171	2196.67	2102	2073	1895	2023.33	840	1204	984	1009.33	382	399	260	347	10	16	16	14	259	294	311	288	13	7	17	12.3333	151	201	148	166.667	11	12	10	11	294	217	275	262	28	24	16	22.6667	307	290	289
V5E	TATACCCCCAAGGAACCTTACATG	41.7	6406	6472	6322	6400	5263	4908	5442	5204.33	1664	2359	2485	2169.33	4174	4571	3150	3965	124	215	110	149.667	4995	5012	5123	5043.33	2604	1007	2775	2128.67	3899	4695	4836	4476.67	684	874	1554	1037.33	3200	2790	2590	2860	391	338	323	350.667	3741	4035	3806
V5F	TATACCCCCAAGTTTCCTTACATG	2.9	5813	6598	5707	6039.33	6755	6977	6939	6890.33	4179	6012	5655	5282	1958	2214	1410	1860.67	208	62	120	130	1892	1986	1922	1933.33	209	106	232	182.333	479	621	533	544.333	134	159	186	159.667	2038	1967	1768	1924.33	242	245	176	221	1620	1723	1854
V5G	TATACCCCCAAGGGTCCTTACATG	0	2749	2884	2659	2764	2523	2089	2125	2245.67	1809	2225	1458	1830.67	512	624	333	489.667	78	74	58	70	351	443	401	398.333	154	179	184	172.333	240	287	266	264.333	178	251	302	243.667	376	268	336	326.667	188	142	160	163.333	383	406	368
V5H	TATACCCCCAAGCACCCTTACATG	0	2143	2214	2327	2228	1696	1692	1660	1682.67	793	763	830	795.333	269	367	175	270.333	10	60	3	24.3333	224	263	294	260.333	2	4	8	4.66667	110	164	122	132	16	11	3	10	222	161	178	187	28	8	5	13.6667	252	319	216
V5I	TATACCCCCAAGATTCCTTACATG	49	2641	2825	2589	2685	2235	2133	2354	2240.67	636	978	895	836.333	4013	3434	3990	3812.33	3116	3272	2948	3112	3475	3313	3425	3404.33	5308	2181	6168	4552.33	3578	3806	3906	3763.33	4679	4275	3609	4187.67	3744	3493	2983	3406.67	5778	5197	5681	5552	3975	3536	3758
V5K	TATACCCCCAAGAAACCTTACATG	0	6722	7165	6624	6837	7497	8406	8272	8058.33	4725	7546	5919	6063.33	1252	1521	793	1188.67	52	53	35	46.6667	1024	1121	1086	1077	88	55	109	84	423	616	472	503.667	48	26	23	32.3333	829	722	730	760.333	96	43	102	80.3333	1056	1147	1043
V5L	TATACCCCCAAGCTTCCTTACATG	10.1	2438	2729	2547	2571.33	2029	2132	1721	1960.67	968	1632	1154	1251.33	978	961	591	843.333	31	18	28	25.6667	1128	1169	1002	1099.67	165	66	207	146	491	638	639	589.333	19	12	36	22.3333	957	1099	983	1013	123	140	103	122	919	950	990
V5M	TATACCCCCAAGATGCCTTACATG	6.5	12944	13761	12812	13172.3	1098	977	931	1002	107	81	103	97	888	1017	531	812	19	15	14	16	1205	1305	1207	1239	80	26	93	66.3333	475	484	497	485.333	5	9	25	13	1435	1542	1194	1390.33	113	134	115	120.667	681	690	560
V5N	TATACCCCCAAGAATCCTTACATG	0	1681	1952	1990	1874.33	2179	2247	2223	2216.33	1140	1340	1246	1242	436	425	201	354	20	18	5	14.3333	264	333	306	301	8	16	20	14.6667	124	187	146	152.333	8	21	35	21.3333	288	218	253	253	19	17	20	18.6667	310	362	290
V5P	TATACCCCCAAGCCGCCTTACATG	10.7	2491	2487	2289	2422.33	2106	2367	1876	2116.33	1036	1637	851	1174.67	1086	1193	599	959.333	20	21	4	15	1022	1137	1130	1096.33	77	12	81	56.6667	309	444	357	370	10	6	7	7.66667	1200	1224	1045	1156.33	119	163	95	125.667	948	1047	1066
V5Q	TATACCCCCAAGCAGCCTTACATG	0	3715	3540	3518	3591	2122	2058	1945	2041.67	1070	1231	1382	1227.67	328	376	192	298.667	15	8	4	9	209	259	283	250.333	13	3	9	8.33333	126	140	148	138	7	9	8	8	352	269	256	292.333	17	11	16	14.6667	248	331	254
V5R	TATACCCCCAAGCGCCCTTACATG	0	2553	2621	2397	2523.67	2121	2340	2028	2163	1048	1532	1250	1276.67	336	370	177	294.333	14	7	17	12.6667	292	253	294	279.667	15	7	6	9.33333	118	139	124	127	0	5	14	6.33333	249	152	206	202.333	21	5	11	12.3333	280	247	262
V5S	TATACCCCCAAGTCTCCTTACATG	1.2	3759	3836	3629	3741.33	3908	3493	3808	3736.33	1573	1833	1898	1768	830	1053	577	820	65	35	13	37.6667	908	858	942	902.667	44	21	80	48.3333	243	323	324	296.667	52	45	22	39.6667	1172	1170	1067	1136.33	59	56	99	71.3333	807	983	928
V5T	TATACCCCCAAGACTCCTTACATG	29.2	5570	5858	5471	5633	6952	6331	5773	6352	697	815	818	776.667	7473	7670	5697	6946.67	357	440	519	438.667	8987	7851	8755	8531	7654	3395	8940	6663	7214	7574	7832	7540	2232	2802	1688	2240.67	8202	6714	6578	7164.67	3412	3073	2995	3160	5067	5011	5485
V5W	TATACCCCCAAGTGGCCTTACATG	0	1941	1760	1759	1820	2144	1934	1677	1918.33	558	1014	813	795	453	490	250	397.667	5	44	6	18.3333	316	327	345	329.333	6	4	6	5.33333	134	148	117	133	6	2	7	5	349	280	264	297.667	20	15	10	15	335	350	333
V5Y	TATACCCCCAAGTATCCTTACATG	1.5	1833	1837	1847	1839	2252	2152	2127	2177	934	1693	1660	1429	617	827	365	603	14	11	25	16.6667	488	446	547	493.667	31	10	19	20	140	227	183	183.333	10	27	20	19	706	565	619	630	55	23	30	36	476	481	490
P6A	TATACCCCCAAGGTTGCTTACATG	54	2466	2627	2366	2486.33	2448	2456	2272	2392	1046	1037	878	987	4257	3700	4469	4142	4368	4867	4605	4613.33	3878	3800	3721	3799.67	5494	2303	6219	4672	3805	4059	4110	3991.33	5605	5308	4182	5031.67	4051	3735	2817	3534.33	7313	6373	6385	6690.33	4187	3703	3749
P6C	TATACCCCCAAGGTTTGTTACATG	47.7	2489	2392	2339	2406.67	1821	1662	1784	1755.67	847	830	941	872.667	3013	2803	2791	2869	1549	1476	1184	1403	2805	2773	2905	2827.67	3998	1590	4830	3472.67	2946	2765	2992	2901	2801	2536	1993	2443.33	3106	2899	2363	2789.33	4700	4168	4165	4344.33	3131	2757	3082
P6D	TATACCCCCAAGGTTGATTACATG	20.7	10346	11043	10340	10576.3	11322	11287	10396	11001.7	7677	9499	6851	8009	5734	6046	3817	5199	181	219	62	154	7796	7491	7624	7637	1470	625	1599	1231.33	6501	7746	7292	7179.67	368	522	438	442.667	2620	1982	2153	2251.67	120	116	109	115	4808	4673	4806
P6E	TATACCCCCAAGGTTGAATACATG	0	2504	2346	2410	2420	2215	2091	1980	2095.33	1428	1626	1401	1485	485	464	258	402.333	23	10	4	12.3333	336	310	317	321	9	5	28	14	123	160	175	152.667	8	12	7	9	296	236	227	253	17	3	8	9.33333	329	290	256
P6F	TATACCCCCAAGGTTTTTTACATG	16.4	6342	6117	6147	6202	6742	6923	6778	6814.33	4335	6232	6874	5813.67	2176	2657	1443	2092	55	89	27	57	3756	3475	3687	3639.33	552	214	608	458	1060	1206	1214	1160	43	31	43	39	3132	3160	2357	2883	200	175	183	186	2465	2677	2791
P6G	TATACCCCCAAGGTTGGTTACATG	47.5	2728	2960	2870	2852.67	2054	1954	2087	2031.67	749	1164	806	906.333	1707	1669	1287	1554.33	47	85	37	56.3333	1862	1899	1928	1896.33	996	376	1088	820	1184	1316	1409	1303	103	119	108	110	1845	1970	1550	1788.33	726	624	500	616.667	1718	1792	1805
P6H	TATACCCCCAAGGTTCACTACATG	0	4283	4090	4021	4131.33	2213	2005	2109	2109	1035	1144	1206	1128.33	338	407	176	307	18	17	3	12.6667	258	322	268	282.667	23	12	18	17.6667	178	139	140	152.333	23	6	9	12.6667	363	280	332	325	7	15	9	10.3333	265	255	286
P6I	TATACCCCCAAGGTTATTTACATG	5.6	10081	9999	9432	9837.33	8443	8877	8526	8615.33	5158	7091	7856	6701.67	2777	3099	1953	2609.67	66	100	49	71.6667	4470	4273	4634	4459	710	230	759	566.333	1180	1459	1468	1369	76	41	48	55	3726	3775	3018	3506.33	193	214	193	200	3175	3076	3354
P6K	TATACCCCCAAGGTTAAATACATG	0	1646	1694	1750	1696.67	2166	1984	2050	2066.67	1211	1489	1163	1287.67	367	363	207	312.333	11	7	2	6.66667	221	277	287	261.667	11	8	17	12	146	132	151	143	10	16	13	13	223	168	161	184	15	14	9	12.6667	301	358	261
P6L	TATACCCCCAAGGTTTTGTACATG	0	2336	2591	2364	2430.33	1938	2040	1713	1897	988	937	1059	994.667	362	368	209	313	12	3	5	6.66667	242	273	246	253.667	7	6	5	6	110	169	125	134.667	14	7	11	10.6667	239	171	178	196	2	11	102	38.3333	255	310	253
P6M	TATACCCCCAAGGTTATGTACATG	13.1	6412	6677	6592	6560.33	4337	4718	4028	4361	2096	2886	2475	2485.67	1485	1744	928	1385.67	49	35	20	34.6667	2011	2026	2045	2027.33	335	131	319	261.667	938	1219	1068	1075	25	31	27	27.6667	1954	2059	1820	1944.33	234	172	147	184.333	1489	1704	1785
P6N	TATACCCCCAAGGTTAATTACATG	17.3	5201	5292	4721	5071.33	3464	4370	3549	3794.33	1233	2509	1626	1789.33	2063	2272	1499	1944.67	70	70	29	56.3333	3016	3085	3180	3093.67	1413	607	1565	1195	1890	2087	2169	2048.67	94	123	130	115.667	3196	3275	2418	2963	610	714	575	633	2915	2801	2765
P6Q	TATACCCCCAAGGTTCAATACATG	6.5	1679	1783	1846	1769.33	2303	2494	2149	2315.33	1567	2873	1693	2044.33	594	678	417	563	28	22	1	17	1058	1101	1050	1069.67	72	17	89	59.3333	364	426	399	396.333	9	3	11	7.66667	1076	1030	894	1000	89	44	72	68.3333	635	690	780
P6R	TATACCCCCAAGGTTCGTTACATG	0	3080	3257	3161	3166	2347	2334	2022	2234.33	1424	1518	1260	1400.67	501	590	361	484	88	107	61	85.3333	361	539	416	438.667	212	137	208	185.667	271	334	330	311.667	113	113	177	134.333	432	368	328	376	281	223	260	254.667	467	492	413
P6S	TATACCCCCAAGGTTAGTTACATG	41.7	2712	2633	2354	2566.33	2377	2391	2038	2268.67	1145	1568	1040	1251	2129	2320	1421	1956.67	131	134	114	126.333	2329	2445	2433	2402.33	2528	956	2748	2077.33	1787	2123	2093	2001	347	441	307	365	2330	2380	1798	2169.33	1657	1499	1376	1510.67	2432	2539	2446
P6T	TATACCCCCAAGGTTACTTACATG	33.8	7028	7367	6511	6968.67	8098	8156	7445	7899.67	4397	5308	7095	5600	4731	4977	3204	4304	155	210	143	169.333	6536	6392	6760	6562.67	3159	1332	3634	2708.33	4876	5310	5404	5196.67	481	399	485	455	5974	5994	5047	5671.67	1197	1039	1053	1096.33	5849	5587	5932
P6V	TATACCCCCAAGGTTGTTTACATG	29.2	1704	1813	1683	1733.33	2219	2208	2147	2191.33	1444	1640	1431	1505	1400	1673	988	1353.67	25	31	66	40.6667	2151	1918	1877	1982	1184	382	1097	887.667	1333	1485	1564	1460.67	96	122	69	95.6667	2029	1913	1554	1832	399	395	299	364.333	1761	1866	2057
P6W	TATACCCCCAAGGTTTGGTACATG	0	2827	2670	2656	2717.67	2063	1975	1735	1924.33	764	928	1000	897.333	326	342	248	305.333	6	1	11	6	248	265	223	245.333	32	5	19	18.6667	134	145	135	138	5	3	13	7	232	194	165	197	8	8	12	9.33333	255	256	276
P6Y	TATACCCCCAAGGTTTATTACATG	11.9	8810	8553	8107	8490	9566	9412	9611	9529.67	4715	6464	8072	6417	3670	3807	2456	3311	185	136	129	150	6284	6059	6333	6225.33	984	321	866	723.667	1701	2076	2148	1975	37	81	49	55.6667	5636	6286	5010	5644	622	512	514	549.333	4962	5031	5269
Y7A	TATACCCCCAAGGTTCCTGCTATG	0	1572	1701	1427	1566.67	2022	2090	1903	2005	1146	1398	959	1167.67	350	425	182	319	14	17	14	15	244	267	297	269.333	9	4	8	7	116	148	106	123.333	10	20	7	12.3333	282	245	218	248.333	11	16	6	11	288	368	326
Y7C	TATACCCCCAAGGTTCCTTGTATG	8.8	5138	5135	4806	5026.33	7275	6869	6315	6819.67	5168	5244	10672	7028	1808	2013	1112	1644.33	56	40	43	46.3333	2535	2585	2670	2596.67	233	79	223	178.333	800	1134	1037	990.333	21	40	23	28	2564	2576	2117	2419	131	150	182	154.333	3024	3213	3288
Y7D	TATACCCCCAAGGTTCCTGATATG	0	3484	3813	3364	3553.67	4615	4167	3740	4174	1955	3061	1944	2320	632	809	461	634	49	18	21	29.3333	497	571	585	551	72	36	50	52.6667	266	330	341	312.333	19	16	28	21	526	449	429	468	64	40	31	45	546	636	565
Y7E	TATACCCCCAAGGTTCCTGAAATG	0	1660	1765	1668	1697.67	1729	1909	1742	1793.33	482	1153	893	842.667	362	408	220	330	10	4	4	6	269	259	338	288.667	6	7	18	10.3333	131	134	95	120	6	3	3	4	229	226	219	224.667	17	22	8	15.6667	342	327	233
Y7F	TATACCCCCAAGGTTCCTTTTATG	42.1	1565	1827	1601	1664.33	1789	1789	1820	1799.33	654	629	724	669	3456	3493	4195	3714.67	4586	5109	5401	5032	2893	3069	3241	3067.67	5292	1926	5961	4393	3405	3357	3510	3424	4956	5095	3905	4652	3781	3442	2566	3263	6611	5775	5848	6078	3457	3493	3651
Y7G	TATACCCCCAAGGTTCCTGGTATG	0	1793	1966	1893	1884	2398	2237	2285	2306.67	1725	1847	1400	1657.33	346	414	217	325.667	10	10	33	17.6667	269	310	276	285	13	5	6	8	156	157	135	149.333	15	2	5	7.33333	267	228	205	233.333	9	11	29	16.3333	304	267	309
Y7H	TATACCCCCAAGGTTCCTCATATG	0	2472	2703	2417	2530.67	2074	2080	2179	2111	908	1530	1420	1286	338	390	228	318.667	15	9	4	9.33333	253	266	286	268.333	13	10	9	10.6667	101	162	136	133	3	8	8	6.33333	249	208	201	219.333	12	8	11	10.3333	218	297	282
Y7I	TATACCCCCAAGGTTCCTATTATG	5.6	2721	2530	2564	2605	2041	1902	1965	1969.33	1222	1210	1162	1198	1635	1807	1090	1510.67	50	52	52	51.3333	2007	1992	1984	1994.33	1547	587	1528	1220.67	1548	1684	1693	1641.67	210	254	176	213.333	1989	2105	1659	1917.67	696	634	617	649	2056	2009	2089
Y7K	TATACCCCCAAGGTTCCTAAAATG	0	1857	1914	1990	1920.33	2082	2212	2050	2114.67	1784	1449	1029	1420.67	438	418	231	362.333	31	29	6	22	248	266	238	250.667	23	16	16	18.3333	100	142	115	119	15	18	1	11.3333	214	251	182	215.667	9	1	25	11.6667	325	285	300
Y7L	TATACCCCCAAGGTTCCTCTAATG	37.6	2086	2405	2300	2263.67	1937	1922	1912	1923.67	561	865	802	742.667	2694	2395	2376	2488.33	627	728	453	602.667	2342	2434	2558	2444.67	3911	1439	4346	3232	2615	2663	2839	2705.67	2108	2453	1759	2106.67	2756	2310	1936	2334	2941	2530	2683	2718	2775	2581	2506
Y7M	TATACCCCCAAGGTTCCTATGATG	26.2	2617	2631	2611	2619.67	1998	2030	1989	2005.67	862	1269	927	1019.33	1463	1365	1062	1296.67	65	55	45	55	1676	1793	1913	1794	1505	535	1779	1273	1337	1488	1585	1470	178	383	177	246	1884	1810	1488	1727.33	818	797	799	804.667	1802	1856	1902
Y7N	TATACCCCCAAGGTTCCTAATATG	1.8	1889	1796	1750	1811.67	2095	2087	1855	2012.33	965	991	1072	1009.33	377	452	257	362	27	14	47	29.3333	284	328	376	329.333	30	22	33	28.3333	141	200	146	162.333	31	8	26	21.6667	305	323	297	308.333	18	22	20	20	360	394	365
Y7P	TATACCCCCAAGGTTCCTCCTATG	0	1661	1904	1782	1782.33	2136	1885	1833	1951.33	1099	1020	993	1037.33	365	453	245	354.333	3	14	2	6.33333	271	288	281	280	6	8	15	9.66667	116	226	154	165.333	4	14	5	7.66667	249	195	189	211	19	10	8	12.3333	275	244	282
Y7Q	TATACCCCCAAGGTTCCTCAAATG	0	7503	7604	6968	7358.33	5690	5885	5273	5616	3207	4431	2471	3369.67	978	1011	528	839	94	39	65	66	625	687	798	703.333	70	49	101	73.3333	408	411	403	407.333	29	61	42	44	603	549	450	534	72	35	54	53.6667	609	685	709
Y7R	TATACCCCCAAGGTTCCTCGAATG	0	2327	2195	2217	2246.33	2183	2048	1834	2021.67	966	1322	1002	1096.67	393	434	223	350	4	14	0	6	223	281	250	251.333	19	12	8	13	115	182	158	151.667	10	5	17	10.6667	245	222	137	201.333	13	8	18	13	246	278	258
Y7S	TATACCCCCAAGGTTCCTTCTATG	0	1913	1798	1697	1802.67	1952	1841	1782	1858.33	623	1028	935	862	381	366	223	323.333	18	7	7	10.6667	274	287	281	280.667	11	10	15	12	105	187	142	144.667	10	6	19	11.6667	271	198	220	229.667	14	5	10	9.66667	270	292	273
Y7T	TATACCCCCAAGGTTCCTACTATG	0	2563	2500	2556	2539.67	2084	2273	2003	2120	848	1416	1126	1130	353	401	287	347	11	5	4	6.66667	342	300	230	290.667	25	11	15	17	100	161	132	131	6	7	3	5.33333	281	172	182	211.667	20	6	10	12	309	392	326
Y7V	TATACCCCCAAGGTTCCTGTTATG	8.9	1969	1742	1868	1859.67	2124	2059	1949	2044	2556	1093	1352	1667	713	985	466	721.333	67	33	6	35.3333	1174	1240	1305	1239.67	196	111	232	179.667	562	711	714	662.333	29	24	35	29.3333	1161	1220	1019	1133.33	148	129	99	125.333	1138	1092	1162
Y7W	TATACCCCCAAGGTTCCTTGGATG	26.4	2117	2140	2062	2106.33	2589	2426	2495	2503.33	1137	1446	1318	1300.33	1262	1554	451	1089	28	20	16	21.3333	672	919	671	754	208	79	208	165	588	647	732	655.667	34	60	75	56.3333	839	891	697	809	235	214	195	214.667	492	537	489
M8A	TATACCCCCAAGGTTCCTTACGCA	12.3	5386	5563	5282	5410.33	8276	8016	8184	8158.67	5002	5617	3734	4784.33	2243	2318	1488	2016.33	84	84	25	64.3333	2529	2535	2913	2659	194	73	192	153	639	656	584	626.333	40	34	41	38.3333	2995	2889	2603	2829	258	176	132	188.667	2127	2150	2368
M8C	TATACCCCCAAGGTTCCTTACTGT	22.4	5560	6493	5792	5948.33	3591	3692	3641	3641.33	1189	1630	1730	1516.33	2564	2949	1712	2408.33	70	85	49	68	3230	3213	3290	3244.33	1432	547	1666	1215	1722	2063	1940	1908.33	88	96	76	86.6667	3187	3173	2449	2936.33	866	639	603	702.667	3078	2817	3367
M8D	TATACCCCCAAGGTTCCTTACGAT	0	4544	4651	4365	4520	3593	3996	3063	3550.67	1981	2070	1565	1872	642	707	392	580.333	40	13	19	24	483	525	580	529.333	43	27	48	39.3333	214	317	228	253	27	16	17	20	431	441	370	414	55	33	37	41.6667	561	589	512
M8E	TATACCCCCAAGGTTCCTTACGAA	9.2	2376	2354	2446	2392	1984	1982	1727	1897.67	923	1266	1005	1064.67	582	667	451	566.667	10	3	8	7	507	599	603	569.667	28	10	12	16.6667	222	234	270	242	7	2	5	4.66667	374	296	245	305	17	12	16	15	461	472	352
M8F	TATACCCCCAAGGTTCCTTACTTT	20.1	1940	1999	1989	1976	2094	2315	2095	2168	712	1197	1224	1044.33	2286	2373	1615	2091.33	87	162	80	109.667	2511	2547	2393	2483.67	3012	953	3341	2435.33	2034	2298	2353	2228.33	575	748	414	579	2555	2592	2111	2419.33	1659	1445	1301	1468.33	2662	2502	2778
M8G	TATACCCCCAAGGTTCCTTACGGT	0	4327	4227	4431	4328.33	3912	3764	3683	3786.33	2086	3028	2191	2435	634	666	303	534.333	32	21	13	22	401	544	443	462.667	27	23	45	31.6667	180	303	218	233.667	18	18	13	16.3333	432	334	307	357.667	21	23	17	20.3333	578	617	434
M8H	TATACCCCCAAGGTTCCTTACCAT	0	3472	3575	3620	3555.67	1953	1746	1888	1862.33	867	995	968	943.333	325	333	195	284.333	11	4	4	6.33333	189	264	266	239.667	30	9	19	19.3333	102	161	120	127.667	11	6	11	9.33333	188	150	155	164.333	7	10	14	10.3333	310	262	243
M8I	TATACCCCCAAGGTTCCTTACATT	15.8	2431	2485	2296	2404	2745	2915	2681	2780.33	1519	2161	1903	1861	2020	2093	1533	1882	126	114	105	115	1635	1770	1948	1784.33	291	217	324	277.333	871	1124	1015	1003.33	108	110	166	128	1333	1182	1147	1220.67	245	202	257	234.667	1149	1290	1310
M8K	TATACCCCCAAGGTTCCTTACAAA	0	7886	7732	7632	7750	7595	8153	7427	7725	3771	4411	3305	3829	1310	1410	849	1189.67	69	76	39	61.3333	1076	1062	955	1031	122	66	59	82.3333	595	744	574	637.667	44	21	45	36.6667	953	784	771	836	67	42	116	75	1031	1115	1173
M8L	TATACCCCCAAGGTTCCTTACCTT	45.1	2131	2131	2009	2090.33	2072	1992	2044	2036	835	1219	825	959.667	3042	3069	3018	3043	1387	1644	1226	1419	3192	2919	2798	2969.67	4714	1638	5089	3813.67	2859	3151	3178	3062.67	2768	2666	2226	2553.33	2996	2806	2330	2710.67	3715	3522	3720	3652.33	3197	3133	3185
M8N	TATACCCCCAAGGTTCCTTACAAT	0	2540	2619	2299	2486	1959	1625	1670	1751.33	795	1109	854	919.333	1009	1248	421	892.667	60	94	16	56.6667	808	865	865	846	31	35	47	37.6667	525	652	662	613	20	42	32	31.3333	740	677	487	634.667	25	24	32	27	527	725	460
M8P	TATACCCCCAAGGTTCCTTACCCT	0	1909	1972	1765	1882	1863	1827	1787	1825.67	666	995	846	835.667	371	334	192	299	4	8	6	6	246	260	230	245.333	12	12	6	10	95	126	112	111	2	3	2	2.33333	258	190	146	198	11	27	12	16.6667	266	277	273
M8Q	TATACCCCCAAGGTTCCTTACCAA	22.1	4555	4639	4385	4526.33	3818	3696	3719	3744.33	1605	2201	2041	1949	2578	2869	1894	2447	56	122	66	81.3333	3218	3323	3356	3299	1368	506	1646	1173.33	1639	2046	1842	1842.33	77	131	109	105.667	3123	3273	2590	2995.33	668	765	804	745.667	3130	2897	2990
M8R	TATACCCCCAAGGTTCCTTACAGA	0	9215	9988	9351	9518	7324	6888	5863	6691.67	6602	6960	5953	6505	1093	1238	612	981	98	122	54	91.3333	776	831	791	799.333	83	45	70	66	340	503	381	408	20	25	84	43	717	467	474	552.667	74	36	33	47.6667	763	772	740
M8S	TATACCCCCAAGGTTCCTTACTCT	0	2455	2802	2526	2594.33	2684	2298	2085	2355.67	1739	2803	1568	2036.67	313	364	273	316.667	40	10	6	18.6667	246	321	227	264.667	13	5	15	11	133	140	131	134.667	5	2	9	5.33333	244	146	184	191.333	14	12	21	15.6667	288	341	313
M8T	TATACCCCCAAGGTTCCTTACACT	0	1599	1848	1675	1707.33	2314	1870	2131	2105	1118	1253	968	1113	352	288	156	265.333	13	2	7	7.33333	203	261	241	235	12	13	17	14	133	194	154	160.333	9	11	9	9.66667	152	145	183	160	19	13	6	12.6667	250	281	283
M8V	TATACCCCCAAGGTTCCTTACGTT	24.6	1705	1893	1987	1861.67	1994	1924	1957	1958.33	856	1062	1077	998.333	1393	1515	988	1298.67	54	25	38	39	1305	1334	1350	1329.67	299	109	385	264.333	605	877	786	756	27	27	50	34.6667	1273	1137	963	1124.33	133	133	150	138.667	1026	1160	1127
M8W	TATACCCCCAAGGTTCCTTACTGG	0	2452	2459	2612	2507.67	1882	2037	1794	1904.33	810	1311	857	992.667	449	404	216	356.333	18	12	3	11	395	426	375	398.667	11	19	25	18.3333	142	140	123	135	13	6	9	9.33333	365	385	335	361.667	31	21	31	27.6667	338	420	408
M8Y	TATACCCCCAAGGTTCCTTACTAT	10.6	2920	2611	2802	2777.67	2036	2177	1828	2013.67	811	1060	964	945	745	879	533	719	22	27	13	20.6667	1024	1077	1065	1055.33	132	53	171	118.667	447	513	551	503.667	10	10	16	12	1108	1145	991	1081.33	96	143	122	120.333	1060	1268	1215
			521136	528035	503788	517653	540888	540718	513399	531668	500682	585627	524392	536900	541313	525042	517663	528006	526477	541664	557003	541715	508479	515918	521082	515160	530933	210491	586912	442779	498190	529844	543469	523834	528425	520041	435818	494761	521494	494146	404284	473308	565232	534475	527800	542502	551421	518715	532511
[truncated: 73 more columns]
