# Supplementary material for: Context-dependent activation and evolutionary buffering of a mating pheromone in fission yeast
Source: Commun Biol. 2026 Apr 21;9:534. doi: 10.1038/s42003-026-10058-6 (PMC13099959; doi:10.1038/s42003-026-10058-6)
Supplement: Supplementary file 5 — Supplementary Data 4 [file 42003_2026_10058_MOESM5_ESM.xlsx]

## Sheet: Supplementary Data 4
Supplementary Data 4 | Raw data of mating frequency measurements.
Microscopy-based quantification of mating efficiency, including all replicate counts and field-level scores.
Strain	Media	No.	Vegetative	Zygote	Asci	Spore	Total	Mating (%)
FY22972	MEA (pH 5.5)	1	57	5	69	10	210	72.8571
FY22972	MEA (pH 5.5)	2	37	9	65	13	191.5	80.6789
FY22972	MEA (pH 5.5)	3	48	4	66	6	191	74.8691
FY22972	MEA (pH 5.5)	4	54	2	90	7	241.5	77.6398
FY22972	MEA (pH 5.5)	5	53	6	62	17	197.5	73.1646
FY22972	MEA (pH 5.5)	6	70	7	54	11	197.5	64.557
FY22972	MEA (pH 5.5)	7	78	9	48	8	196	60.2041
FY22972	MEA (pH 5.5)	8	82	10	48	7	201.5	59.3052
FY22972	MEA (pH 5.5)	9	66	5	63	6	205	67.8049
FY22826	MEA (pH 5.5)	1	28	9	49	14	151	81.457
FY22826	MEA (pH 5.5)	2	39	5	58	4	167	76.6467
FY22826	MEA (pH 5.5)	3	49	6	59	6	182	73.0769
FY22826	MEA (pH 5.5)	4	46	6	46	4	152	69.7368
FY22826	MEA (pH 5.5)	5	34	4	64	14	177	80.791
FY22826	MEA (pH 5.5)	6	38	5	64	10	181	79.0055
FY22826	MEA (pH 5.5)	7	39	4	57	13	167.5	76.7164
FY22826	MEA (pH 5.5)	8	42	1	56	14	163	74.2331
FY22826	MEA (pH 5.5)	9	39	10	52	16	171	77.193
FY22885	MEA (pH 5.5)	1	190	1	8	5	210.5	9.73872
FY22885	MEA (pH 5.5)	2	145	2	5	3	160.5	9.65732
FY22885	MEA (pH 5.5)	3	220	1	9	2	241	8.71369
FY22885	MEA (pH 5.5)	4	85	1	7	0	101	15.8416
FY22885	MEA (pH 5.5)	5	198	1	9	4	220	10
FY22885	MEA (pH 5.5)	6	190	1	7	4	208	8.65385
FY22885	MEA (pH 5.5)	7	118	1	6	1	132.5	10.9434
FY22885	MEA (pH 5.5)	8	127	5	15	5	169.5	25.0737
FY22885	MEA (pH 5.5)	9	154	5	9	3	183.5	16.0763
FY22917	MEA (pH 5.5)	1	144	0	0	0	144	0
FY22917	MEA (pH 5.5)	2	224	0	0	0	224	0
FY22917	MEA (pH 5.5)	3	199	0	0	0	199	0
FY22917	MEA (pH 5.5)	4	152	0	0	0	152	0
FY22917	MEA (pH 5.5)	5	213	0	2	0	217	1.84332
FY22917	MEA (pH 5.5)	6	192	0	0	0	192	0
FY22917	MEA (pH 5.5)	7	178	0	1	0	180	1.11111
FY22917	MEA (pH 5.5)	8	194	0	0	0	194	0
FY22917	MEA (pH 5.5)	9	186	0	1	0	188	1.06383
TS2	MEA (pH 5.5)	1	96	1	49	4	198	51.5152
TS2	MEA (pH 5.5)	2	110	13	61	15	265.5	58.5687
TS2	MEA (pH 5.5)	3	86	9	53	4	212	59.434
TS2	MEA (pH 5.5)	4	97	5	40	2	188	48.4043
TS2	MEA (pH 5.5)	5	95	9	47	2	208	54.3269
TS2	MEA (pH 5.5)	6	107	8	48	6	222	51.8018
TS2	MEA (pH 5.5)	7	100	7	44	2	203	50.7389
TS2	MEA (pH 5.5)	8	78	9	33	4	164	52.439
TS2	MEA (pH 5.5)	9	95	3	30	4	163	41.7178
TS3	MEA (pH 5.5)		>1000	0	0	0	>1000	0
TS4	MEA (pH 5.5)	1	171	0	1	0	173	1.15607
TS4	MEA (pH 5.5)	2	170	0	1	0	172	1.16279
TS4	MEA (pH 5.5)	3	177	2	2	0	185	4.32432
TS4	MEA (pH 5.5)	4	180	0	2	0	184	2.17391
TS4	MEA (pH 5.5)	5	147	0	1	0	149	1.34228
TS4	MEA (pH 5.5)	6	172	0	3	0	178	3.37079
TS4	MEA (pH 5.5)	7	88	2	2	0	96	8.33333
TS4	MEA (pH 5.5)	8	128	0	3	0	134	4.47761
TS4	MEA (pH 5.5)	9	142	0	2.5	0	147	3.40136
TS5	MEA (pH 5.5)		>1000	0	0	0	>1000	0
TS905	MEA (pH 5.5)	1	107	0	2	0	111	3.6036
TS905	MEA (pH 5.5)	2	166	0	2	0	170	2.35294
TS905	MEA (pH 5.5)	3	124	0	3	0	130	4.61538
TS905	MEA (pH 5.5)	4	154	1	4	0	164	6.09756
TS905	MEA (pH 5.5)	5	148	0	4	0	156	5.12821
TS905	MEA (pH 5.5)	6	107	0	1	0	109	1.83486
TS905	MEA (pH 5.5)	7	170	0	3	0	176	3.40909
TS905	MEA (pH 5.5)	8	153	1	4	0	163	6.13497
TS905	MEA (pH 5.5)	9	172	0	2	0	176	2.27273
TS906	MEA (pH 5.5)		>1000	0	0	0	>1000	0
TS907	MEA (pH 5.5)		>1000	0	0	0	>1000	0
TS908	MEA (pH 5.5)		>1000	0	0	0	>1000	0
TS909	MEA (pH 5.5)		>1000	0	0	0	>1000	0
TS910	MEA (pH 5.5)	1	106	1	5	0	118	10.1695
TS910	MEA (pH 5.5)	2	101	2	8	0	121	16.5289
TS910	MEA (pH 5.5)	3	167	1	3	0	175	4.57143
TS910	MEA (pH 5.5)	4	153	1	5	0	165	7.27273
TS910	MEA (pH 5.5)	5	161	1	5	0	173	6.93642
TS910	MEA (pH 5.5)	6	172	1	4	0	182	5.49451
TS910	MEA (pH 5.5)	7	152	1	4	0	162	6.17284
TS910	MEA (pH 5.5)	8	159	1	5	0	171	7.01754
TS910	MEA (pH 5.5)	9	87	4	6	0	107	18.6916
TS911	MEA (pH 5.5)		>1000	0	0	0	>1000	0
TS912	MEA (pH 5.5)	1	105	0	6	0	117	10.2564
TS912	MEA (pH 5.5)	2	159	2	3	0	169	5.91716
TS912	MEA (pH 5.5)	3	195	0	5	0	205	4.87805
TS912	MEA (pH 5.5)	4	99	1	5	0	111	10.8108
TS912	MEA (pH 5.5)	5	137	0	4	0	145	5.51724
TS912	MEA (pH 5.5)	6	119	0	5	0	129	7.75194
TS912	MEA (pH 5.5)	7	149	0	3	0	155	3.87097
TS912	MEA (pH 5.5)	8	173	2	5	0	187	7.48663
TS912	MEA (pH 5.5)	9	146	0	4	0	154	5.19481
TS913	MEA (pH 5.5)		>1000	0	0	0	>1000	0
TS914	MEA (pH 5.5)		>1000	0	0	0	>1000	0
TS915	MEA (pH 5.5)	1	166	0	1	0	168	1.19048
TS915	MEA (pH 5.5)	2	190	1	1	0	194	2.06186
TS915	MEA (pH 5.5)	3	137	2	1	0	143	4.1958
TS915	MEA (pH 5.5)	4	97	0	1	0	99	2.0202
TS915	MEA (pH 5.5)	5	168	2	1	0	174	3.44828
TS915	MEA (pH 5.5)	6	116	0	2	1	120.5	3.73444
TS915	MEA (pH 5.5)	7	111	1	1	0	115	3.47826
TS915	MEA (pH 5.5)	8	162	3	1	0	170	4.70588
TS915	MEA (pH 5.5)	9	104	0	1	0	106	1.88679
TS916	MEA (pH 5.5)		>1000	0	0	0	>1000	0
TS917	MEA (pH 5.5)		>1000	0	0	0	>1000	0
TS918	MEA (pH 5.5)		>1000	0	0	0	>1000	0
TS919	MEA (pH 5.5)		>1000	0	0	0	>1000	0
TS920	MEA (pH 5.5)		>1000	0	0	0	>1000	0
TS921	MEA (pH 5.5)	1	187	1	4	0	197	5.07614
TS921	MEA (pH 5.5)	2	210	2	6	0	226	7.07965
TS921	MEA (pH 5.5)	3	174	1	2	0	180	3.33333
TS921	MEA (pH 5.5)	4	126	1	5	0	138	8.69565
TS921	MEA (pH 5.5)	5	145	5	1	0	157	7.64331
TS921	MEA (pH 5.5)	6	109	1	3	0	117	6.83761
TS921	MEA (pH 5.5)	7	143	1	5	0	155	7.74194
TS921	MEA (pH 5.5)	8	123	0	3	2	130	5.38462
TS921	MEA (pH 5.5)	9	182	0	1	0	184	1.08696
TS922	MEA (pH 5.5)		>1000	0	0	0	>1000	0
TS923	MEA (pH 5.5)		>1000	0	0	0	>1000	0
FY22972	YEA	1	156	3	1	0	164	4.87805
FY22972	YEA	2	167	2	1	0	173	3.46821
FY22972	YEA	3	187	4	2	0	199	6.03015
FY22972	YEA	4	183	3	1	0	191	4.18848
FY22972	YEA	5	149	3	1	0	157	5.09554
FY22972	YEA	6	196	2	0	0	200	2
FY22972	YEA	7	142	2	2	0	150	5.33333
FY22972	YEA	8	117	4	2	0	129	9.30233
FY22972	YEA	9	171	2	3	0	181	5.52486
FY22813	YEA	1	180	3	5	0	196	8.16327
FY22813	YEA	2	120	2	4	0	132	9.09091
FY22813	YEA	3	117	0	6	0	129	9.30233
FY22813	YEA	4	161	1	12	0	187	13.9037
FY22813	YEA	5	130	4	6	0	150	13.3333
FY22813	YEA	6	163	3	8	0	185	11.8919
FY22813	YEA	7	151	4	8	0	175	13.7143
FY22813	YEA	8	210	4	3	0	224	6.25
FY22813	YEA	9	141	2	9	0	163	13.4969
FY22814	YEA	1	182	2	3	0	192	5.20833
FY22814	YEA	2	158	1	3	0	166	4.81928
FY22814	YEA	3	226	1	5	0	238	5.04202
FY22814	YEA	4	196	4	2	0	208	5.76923
FY22814	YEA	5	133	2	3	0	143	6.99301
FY22814	YEA	6	127	0	5	0	137	7.29927
FY22814	YEA	7	170	1	4	0	180	5.55556
FY22814	YEA	8	144	0	6	0	156	7.69231
FY22814	YEA	9	128	1	5	0	140	8.57143
FY22815	YEA	1	166	1	5	0	178	6.74157
FY22815	YEA	2	157	1	3	0	165	4.84848
FY22815	YEA	3	128	1	5	0	140	8.57143
FY22815	YEA	4	171	1	6	0	185	7.56757
FY22815	YEA	5	168	1	4	0	178	5.61798
FY22815	YEA	6	166	0	6	0	178	6.74157
FY22815	YEA	7	165	1	7	1	181.5	9.09091
FY22815	YEA	8	98	2	3	0	108	9.25926
FY22815	YEA	9	153	1	4	1	163.5	6.42202
FY22821	YEA	1	146	3	5	0	162	9.87654
FY22821	YEA	2	174	7	4	0	196	11.2245
FY22821	YEA	3	195	6	5	0	217	10.1382
FY22821	YEA	4	163	7	6.5	0	190	14.2105
FY22821	YEA	5	180	3	7	0	200	10
FY22821	YEA	6	175	2.5	4	1	188.5	7.1618
FY22821	YEA	7	208	5	9	0	236	11.8644
FY22821	YEA	8	118	6	1	0	132	10.6061
FY22821	YEA	9	141	8	8	1	173.5	18.732
FY22826	YEA	1	157	3	8	0	179	12.2905
FY22826	YEA	2	218	4	6	0	238	8.40336
FY22826	YEA	3	107	1	9.5	0	128	16.4062
FY22826	YEA	4	176	3	13	0	208	15.3846
FY22826	YEA	5	94	2	6	0	110	14.5455
FY22826	YEA	6	127	3	11	0	155	18.0645
FY22826	YEA	7	129	4	8	0	153	15.6863
FY22826	YEA	8	209	6	7	1	235.5	11.2527
FY22826	YEA	9	172	3	7	0	192	10.4167
FY22972	SSA (pH 4.0)	1	84	13	125	28	374	77.5401
FY22972	SSA (pH 4.0)	2	45	8	58	6	180	75
FY22972	SSA (pH 4.0)	3	31	8	39	6	128	75.7812
FY22972	SSA (pH 4.0)	4	40	7	67	16	196	79.5918
FY22972	SSA (pH 4.0)	5	45	7	66	17	199.5	77.4436
FY22972	SSA (pH 4.0)	6	31	3	37	1	111.5	72.1973
FY22972	SSA (pH 4.0)	7	63	9	86	17	261.5	75.9082
FY22972	SSA (pH 4.0)	8	53	6	83	10	236	77.5424
FY22972	SSA (pH 4.0)	9	77	16	110	35	346.5	77.7778
FY22972	SSA (pH 4.5)	1	60	13	78	17	250.5	76.0479
FY22972	SSA (pH 4.5)	2	34	9	50	16	160	78.75
FY22972	SSA (pH 4.5)	3	72	9	61	31	227.5	68.3516
FY22972	SSA (pH 4.5)	4	42	6	51	22	167	74.8503
FY22972	SSA (pH 4.5)	5	47	3	78	9	213.5	77.9859
FY22972	SSA (pH 4.5)	6	77	8	76	9	249.5	69.1383
FY22972	SSA (pH 4.5)	7	40	3	54	9	158.5	74.7634
FY22972	SSA (pH 4.5)	8	65	4	76	23	236.5	72.5159
FY22972	SSA (pH 4.5)	9	36	6	59	14	173	79.1908
FY22972	SSA (pH 5.0)	1	51	7	47	22	170	70
FY22972	SSA (pH 5.0)	2	27	7	33	6	110	75.4545
FY22972	SSA (pH 5.0)	3	43	9	58	12	183	76.5027
FY22972	SSA (pH 5.0)	4	62	13	97	28	296	79.0541
FY22972	SSA (pH 5.0)	5	23	4	47	7	128.5	82.1012
FY22972	SSA (pH 5.0)	6	55	14	99	9	285.5	80.7356
FY22972	SSA (pH 5.0)	7	33	7	45	10	142	76.7606
FY22972	SSA (pH 5.0)	8	53	10	69	17	219.5	75.8542
FY22972	SSA (pH 5.0)	9	47	11	71	21	221.5	78.781
FY22972	SSA (pH 5.5)	1	39	6	67	9	189.5	79.4195
FY22972	SSA (pH 5.5)	2	67	12	65	7	224.5	70.1559
FY22972	SSA (pH 5.5)	3	41	10	87	11	240.5	82.9522
FY22972	SSA (pH 5.5)	4	26	5	42	10	125	79.2
FY22972	SSA (pH 5.5)	5	39	15	67	18	212	81.6038
FY22972	SSA (pH 5.5)	6	43	8	67	14	200	78.5
FY22972	SSA (pH 5.5)	7	54	2	73	13	210.5	74.3468
FY22972	SSA (pH 5.5)	8	63	13	81	20	261	75.8621
FY22972	SSA (pH 5.5)	9	40	5	61	12	178	77.5281
FY22972	SSA (pH 6.0)	1	72	10	84	24	272	73.5294
FY22972	SSA (pH 6.0)	2	116	13	109	13	366.5	68.3492
FY22972	SSA (pH 6.0)	3	50	3	87	27	243.5	79.4661
FY22972	SSA (pH 6.0)	4	92	11	108	35	347.5	73.5252
FY22972	SSA (pH 6.0)	5	86	11	79	22	277	68.9531
FY22972	SSA (pH 6.0)	6	164	19	82	17	374.5	56.2083
FY22972	SSA (pH 6.0)	7	42	5	81	9	218.5	80.778
FY22972	SSA (pH 6.0)	8	40	4	82	12	218	81.6514
FY22972	SSA (pH 6.0)	9	75	8	82	9	259.5	71.0983
FY22972	SSA (pH 6.5)	1	136	4	95	29	348.5	60.9756
FY22972	SSA (pH 6.5)	2	46	5	73	27	215.5	78.6543
FY22972	SSA (pH 6.5)	3	102	11	114	40	372	72.5806
FY22972	SSA (pH 6.5)	4	52	4	52	59	193.5	73.1266
FY22972	SSA (pH 6.5)	5	92	4	43	9	190.5	51.706
FY22972	SSA (pH 6.5)	6	36	7	36	4	124	70.9677
FY22972	SSA (pH 6.5)	7	69	11	70	9	235.5	70.7006
FY22972	SSA (pH 6.5)	8	43	10	82	14	234	81.6239
FY22972	SSA (pH 6.5)	9	49	3	93	10	246	80.0813
FY22972	SSA (pH 7.0)	1	122	7	51	80	278	56.1151
FY22972	SSA (pH 7.0)	2	101	8	50	27	230.5	56.1822
FY22972	SSA (pH 7.0)	3	150	11	58	136	356	57.8652
FY22972	SSA (pH 7.0)	4	128	18	56	66	309	58.5761
FY22972	SSA (pH 7.0)	5	104	5	51	22	227	54.185
FY22972	SSA (pH 7.0)	6	234	12	86	7	433.5	46.0208
FY22972	SSA (pH 7.0)	7	211	10	66	33	379.5	44.4005
FY22972	SSA (pH 7.0)	8	184	6	57	10	315	41.5873
FY22972	SSA (pH 7.0)	9	78	8	49	11	197.5	60.5063
FY22972	SSA (pH 7.5)	1	81	8	42	12	187	56.6845
FY22972	SSA (pH 7.5)	2	84	5	26	12	152	44.7368
FY22972	SSA (pH 7.5)	3	90	6	43	22	199	54.7739
FY22972	SSA (pH 7.5)	4	66	6	34	17	154.5	57.2816
FY22972	SSA (pH 7.5)	5	50	12	35	13	150.5	66.7774
FY22972	SSA (pH 7.5)	6	64	7	31	7	143.5	55.4007
FY22972	SSA (pH 7.5)	7	156	13	52	23	297.5	47.563
FY22972	SSA (pH 7.5)	8	59	5	55	20	189	68.7831
FY22972	SSA (pH 7.5)	9	63	9	31	12	149	57.7181
FY22972	SSA (pH 8.0)	1	24	3	45	4	122	80.3279
FY22972	SSA (pH 8.0)	2	32	9	27	4	106	69.8113
FY22972	SSA (pH 8.0)	3	56	7	45	13	166.5	66.3664
FY22972	SSA (pH 8.0)	4	50	9	40	9	152.5	67.2131
FY22972	SSA (pH 8.0)	5	35	3	35	5	113.5	69.163
FY22972	SSA (pH 8.0)	6	51	3	38	9	137.5	62.9091
FY22972	SSA (pH 8.0)	7	22	3	44	13	122.5	82.0408
FY22972	SSA (pH 8.0)	8	29	4	28	15	100.5	71.1443
FY22972	SSA (pH 8.0)	9	39	5	44	34	154	74.6753
FY22972	SSA (pH 8.5)	1	31	6	51	4	147	78.9116
FY22972	SSA (pH 8.5)	2	35	16	57	3	182.5	80.8219
FY22972	SSA (pH 8.5)	3	32	12	48	4	154	79.2208
FY22972	SSA (pH 8.5)	4	30	9	56	4	162	81.4815
FY22972	SSA (pH 8.5)	5	27	8	64	4	173	84.3931
FY22972	SSA (pH 8.5)	6	34	8	49	3	149.5	77.2575
FY22972	SSA (pH 8.5)	7	49	8	38	6	144	65.9722
FY22972	SSA (pH 8.5)	8	28	3	48	1	130.5	78.5441
FY22972	SSA (pH 8.5)	9	36	9	54	17	170.5	78.8856
FY22972	SSA (pH 9.0)	1	63	7	43	8	167	62.2754
FY22972	SSA (pH 9.0)	2	34	8	55	1	160.5	78.8162
FY22972	SSA (pH 9.0)	3	65	9	46	10	180	63.8889
FY22972	SSA (pH 9.0)	4	77	8	58	7	212.5	63.7647
FY22972	SSA (pH 9.0)	5	39	8	36	10	132	70.4545
FY22972	SSA (pH 9.0)	6	57	11	37	7	156.5	63.5783
FY22972	SSA (pH 9.0)	7	53	7	43	5	155.5	65.9164
FY22972	SSA (pH 9.0)	8	39	7	35	2	124	68.5484
FY22972	SSA (pH 9.0)	9	59	6	43	2	158	62.6582
FY22903	SSA (pH 4.0)	1	151	0	0	0	151	0
FY22903	SSA (pH 4.0)	2	158	0	0	0	158	0
FY22903	SSA (pH 4.0)	3	144	0	0	0	144	0
FY22903	SSA (pH 4.0)	4	154	0	0	0	154	0
FY22903	SSA (pH 4.0)	5	115	0	0	0	115	0
FY22903	SSA (pH 4.0)	6	132	0	0	0	132	0
FY22903	SSA (pH 4.0)	7	176	0	0	0	176	0
FY22903	SSA (pH 4.0)	8	176	0	0	0	176	0
FY22903	SSA (pH 4.0)	9	108	0	0	0	108	0
FY22903	SSA (pH 4.5)	1	95	0	0	0	95	0
FY22903	SSA (pH 4.5)	2	124	0	0	0	124	0
FY22903	SSA (pH 4.5)	3	107	0	0	0	107	0
FY22903	SSA (pH 4.5)	4	178	0	0	0	178	0
FY22903	SSA (pH 4.5)	5	122	0	0	0	122	0
FY22903	SSA (pH 4.5)	6	124	0	0	0	124	0
FY22903	SSA (pH 4.5)	7	122	0	0	0	122	0
FY22903	SSA (pH 4.5)	8	118	0	0	0	118	0
FY22903	SSA (pH 4.5)	9	120	0	0	0	120	0
FY22903	SSA (pH 5.0)	1	138	0	0	0	138	0
FY22903	SSA (pH 5.0)	2	108	0	0	0	108	0
FY22903	SSA (pH 5.0)	3	100	0	0	0	100	0
FY22903	SSA (pH 5.0)	4	97	0	0	0	97	0
FY22903	SSA (pH 5.0)	5	101	0	0	0	101	0
FY22903	SSA (pH 5.0)	6	112	0	0	0	112	0
FY22903	SSA (pH 5.0)	7	88	0	0	0	88	0
FY22903	SSA (pH 5.0)	8	154	0	0	0	154	0
FY22903	SSA (pH 5.0)	9	117	0	0	0	117	0
FY22903	SSA (pH 5.5)	1	196	0	0	0	196	0
FY22903	SSA (pH 5.5)	2	172	0	0	0	172	0
FY22903	SSA (pH 5.5)	3	173	0	0	0	173	0
FY22903	SSA (pH 5.5)	4	164	0	0	0	164	0
FY22903	SSA (pH 5.5)	5	139	0	0	0	139	0
FY22903	SSA (pH 5.5)	6	159	0	0	0	159	0
FY22903	SSA (pH 5.5)	7	158	0	0	0	158	0
FY22903	SSA (pH 5.5)	8	130	0	0	0	130	0
FY22903	SSA (pH 5.5)	9	127	0	0	0	127	0
FY22903	SSA (pH 6.0)	1	134	0	1	0	136	1.47059
FY22903	SSA (pH 6.0)	2	175	3	3	0	187	6.41711
FY22903	SSA (pH 6.0)	3	210	1	4	0	220	4.54545
FY22903	SSA (pH 6.0)	4	191	0	0	0	191	0
FY22903	SSA (pH 6.0)	5	153	2	3	0	163	6.13497
FY22903	SSA (pH 6.0)	6	145	1	0	0	147	1.36054
FY22903	SSA (pH 6.0)	7	164	0	1	1	166.5	1.5015
FY22903	SSA (pH 6.0)	8	358	0	11	0	380	5.78947
FY22903	SSA (pH 6.0)	9	178	2	2	0	186	4.30108
FY22903	SSA (pH 6.5)	1	139	3	29	1	203.5	31.6953
FY22903	SSA (pH 6.5)	2	318	0	17	2	353	9.91501
FY22903	SSA (pH 6.5)	3	126	1	15	0	158	20.2532
FY22903	SSA (pH 6.5)	4	125	3	42	3	216.5	42.2633
FY22903	SSA (pH 6.5)	5	208	5	45	12	314	33.758
FY22903	SSA (pH 6.5)	6	140	3	27	1	200.5	30.1746
FY22903	SSA (pH 6.5)	7	159	2	29	1	221.5	28.2167
FY22903	SSA (pH 6.5)	8	140	4	24	6	199	29.6482
FY22903	SSA (pH 6.5)	9	120	4	24	2	177	32.2034
FY22903	SSA (pH 7.0)	1	214	0	25	7	267.5	20
FY22903	SSA (pH 7.0)	2	86	0	26	2	139	38.1295
FY22903	SSA (pH 7.0)	3	135	4	29	3	202.5	33.3333
FY22903	SSA (pH 7.0)	4	168	1	21	15	219.5	23.4624
FY22903	SSA (pH 7.0)	5	209	1	41	6	296	29.3919
FY22903	SSA (pH 7.0)	6	132	2	30	0	196	32.6531
FY22903	SSA (pH 7.0)	7	289	0	26	5	343.5	15.8661
FY22903	SSA (pH 7.0)	8	162	1	29	6	225	28
FY22903	SSA (pH 7.0)	9	168	3	31	9	240.5	30.1455
FY22903	SSA (pH 7.5)	1	96	1	35	3	169.5	43.3628
FY22903	SSA (pH 7.5)	2	107	5	29	4	177	39.548
FY22903	SSA (pH 7.5)	3	59	7	32	3	138.5	57.4007
FY22903	SSA (pH 7.5)	4	52	5	35	6	135	61.4815
FY22903	SSA (pH 7.5)	5	59	2	24	4	113	47.7876
FY22903	SSA (pH 7.5)	6	48	4	32	5	122.5	60.8163
FY22903	SSA (pH 7.5)	7	41	4	37	2	124	66.9355
FY22903	SSA (pH 7.5)	8	121	4	49	11	232.5	47.957
FY22903	SSA (pH 7.5)	9	134	7	74	19	305.5	56.1375
FY22903	SSA (pH 8.0)	1	130	7	44	6	235	44.6809
FY22903	SSA (pH 8.0)	2	161	2	59	6	286	43.7063
FY22903	SSA (pH 8.0)	3	189	4	72	10	346	45.3757
FY22903	SSA (pH 8.0)	4	196	15	84	9	398.5	50.8156
FY22903	SSA (pH 8.0)	5	106	5	62	5	242.5	56.2887
FY22903	SSA (pH 8.0)	6	106	5	64	7	247.5	57.1717
FY22903	SSA (pH 8.0)	7	95	7	56	2	222	57.2072
FY22903	SSA (pH 8.0)	8	129	18	110	10	390	66.9231
FY22903	SSA (pH 8.0)	9	166	14	116	11	431.5	61.5295
FY22903	SSA (pH 8.5)	1	99	4	42	10	196	49.4898
FY22903	SSA (pH 8.5)	2	131	4	73	6	288	54.5139
FY22903	SSA (pH 8.5)	3	105	4	62	2	238	55.8824
FY22903	SSA (pH 8.5)	4	135	10	45	8	249	45.7831
FY22903	SSA (pH 8.5)	5	124	2	69	4	268	53.7313
FY22903	SSA (pH 8.5)	6	82	5	41	7	177.5	53.8028
FY22903	SSA (pH 8.5)	7	82	7	39	1	174.5	53.0086
FY22903	SSA (pH 8.5)	8	96	7	35	3	181.5	47.1074
FY22903	SSA (pH 8.5)	9	85	6	49	3	196.5	56.743
FY22903	SSA (pH 9.0)	1	309	1	40	7	394.5	21.673
FY22903	SSA (pH 9.0)	2	141	3	45	2	238	40.7563
FY22903	SSA (pH 9.0)	3	210	4	51	5	322.5	34.8837
FY22903	SSA (pH 9.0)	4	202	4	23	5	258.5	21.8569
FY22903	SSA (pH 9.0)	5	145	1	40	3	228.5	36.5427
FY22903	SSA (pH 9.0)	6	132	1	33	0	200	34
FY22903	SSA (pH 9.0)	7	136	6	71	7	293.5	53.6627
FY22903	SSA (pH 9.0)	8	167	2	37	9	249.5	33.0661
FY22903	SSA (pH 9.0)	9	137	6	30	6	212	35.3774
FY22895	SSA (pH 4.0)	1	230	3	26	3	289.5	20.5527
FY22895	SSA (pH 4.0)	2	154	5	29	3	223.5	31.0962
FY22895	SSA (pH 4.0)	3	132	0	25	0	182	27.4725
FY22895	SSA (pH 4.0)	4	123	0	25	1	173.5	29.1066
FY22895	SSA (pH 4.0)	5	124	2	28	2	185	32.973
FY22895	SSA (pH 4.0)	6	128	2	18	2	169	24.2604
FY22895	SSA (pH 4.0)	7	142	3	19	0	186	23.6559
FY22895	SSA (pH 4.0)	8	153	2	36	5	231.5	33.9093
FY22895	SSA (pH 4.0)	9	95	2	19	3	138.5	31.4079
FY22895	SSA (pH 4.5)	1	144	2	28	3	205.5	29.927
FY22895	SSA (pH 4.5)	2	148	2	29	4	212	30.1887
FY22895	SSA (pH 4.5)	3	177	1	19	1	217.5	18.6207
FY22895	SSA (pH 4.5)	4	68	2	14	2	101	32.6733
FY22895	SSA (pH 4.5)	5	122	1	23	1	170.5	28.4457
FY22895	SSA (pH 4.5)	6	149	2	26	2	206	27.6699
FY22895	SSA (pH 4.5)	7	103	1	15	3	136.5	24.5421
FY22895	SSA (pH 4.5)	8	195	3	32	3	266.5	26.8293
FY22895	SSA (pH 4.5)	9	94	1	19	0	134	29.8507
FY22895	SSA (pH 5.0)	1	112	4	26	2	173	35.2601
FY22895	SSA (pH 5.0)	2	140	2	27	6	201	30.3483
FY22895	SSA (pH 5.0)	3	224	1	27	6	283	20.8481
FY22895	SSA (pH 5.0)	4	146	2	35	2	221	33.9367
FY22895	SSA (pH 5.0)	5	200	2	44	4	294	31.9728
FY22895	SSA (pH 5.0)	6	178	1	25	3	231.5	23.1102
FY22895	SSA (pH 5.0)	7	110	1	24	4	162	32.0988
FY22895	SSA (pH 5.0)	8	237	0	35	4	309	23.301
FY22895	SSA (pH 5.0)	9	216	1	39	8	300	28
FY22895	SSA (pH 5.5)	1	117	0	9	2	136	13.9706
FY22895	SSA (pH 5.5)	2	151	1	15	0	183	17.4863
FY22895	SSA (pH 5.5)	3	156	1	9	3	177.5	12.1127
FY22895	SSA (pH 5.5)	4	155	0	4	1	163.5	5.19878
FY22895	SSA (pH 5.5)	5	133	0	15	1	163.5	18.6544
FY22895	SSA (pH 5.5)	6	195	0	16	7	230.5	15.4013
FY22895	SSA (pH 5.5)	7	125	0	7	2	140	10.7143
FY22895	SSA (pH 5.5)	8	105	0	1	0	107	1.86916
FY22895	SSA (pH 5.5)	9	137	0	5	0	147	6.80272
FY22895	SSA (pH 6.0)	1	192	0	2	1	196.5	2.29008
FY22895	SSA (pH 6.0)	2	284	0	0	0	284	0
FY22895	SSA (pH 6.0)	3	223	0	5	1	233.5	4.49679
FY22895	SSA (pH 6.0)	4	195	0	0	0	195	0
FY22895	SSA (pH 6.0)	5	215	0	4	0	223	3.58744
FY22895	SSA (pH 6.0)	6	222	0	1	0	224	0.892857
FY22895	SSA (pH 6.0)	7	191	0	2	0	195	2.05128
FY22895	SSA (pH 6.0)	8	212	0	2	1	216.5	2.07852
FY22895	SSA (pH 6.0)	9	172	0	3	1	178.5	3.64146
FY22895	SSA (pH 6.5)	1	149	0	0	0	149	0
FY22895	SSA (pH 6.5)	2	161	0	0	0	161	0
FY22895	SSA (pH 6.5)	3	183	0	0	0	183	0
FY22895	SSA (pH 6.5)	4	227	0	2	0	231	1.7316
FY22895	SSA (pH 6.5)	5	225	0	1	0	227	0.881057
FY22895	SSA (pH 6.5)	6	214	0	0	0	214	0
FY22895	SSA (pH 6.5)	7	257	0	1	0	259	0.772201
FY22895	SSA (pH 6.5)	8	216	0	0	1	216.5	0.230947
FY22895	SSA (pH 6.5)	9	159	0	0	0	159	0
FY22895	SSA (pH 7.0)	1	169	0	1	0	171	1.16959
FY22895	SSA (pH 7.0)	2	184	0	0	0	184	0
FY22895	SSA (pH 7.0)	3	187	0	0	0	187	0
FY22895	SSA (pH 7.0)	4	165	0	1	0	167	1.1976
FY22895	SSA (pH 7.0)	5	265	0	0	0	265	0
FY22895	SSA (pH 7.0)	6	164	0	0	0	164	0
FY22895	SSA (pH 7.0)	7	208	0	1	0	210	0.952381
FY22895	SSA (pH 7.0)	8	230	0	0	0	230	0
FY22895	SSA (pH 7.0)	9	204	0	0	0	204	0
FY22895	SSA (pH 7.5)	1	259	0	0	2	260	0.384615
FY22895	SSA (pH 7.5)	2	145	0	0	0	145	0
FY22895	SSA (pH 7.5)	3	163	0	0	0	163	0
FY22895	SSA (pH 7.5)	4	247	0	2	0	251	1.59363
FY22895	SSA (pH 7.5)	5	260	0	3	0	266	2.25564
FY22895	SSA (pH 7.5)	6	151	0	0	0	151	0
FY22895	SSA (pH 7.5)	7	132	0	0	0	132	0
FY22895	SSA (pH 7.5)	8	188	0	1	0	190	1.05263
FY22895	SSA (pH 7.5)	9	327	0	0	0	327	0
FY22895	SSA (pH 8.0)	1	155	0	0	0	155	0
FY22895	SSA (pH 8.0)	2	151	0	1	0	153	1.30719
FY22895	SSA (pH 8.0)	3	146	0	0	0	146	0
FY22895	SSA (pH 8.0)	4	145	0	0	0	145	0
FY22895	SSA (pH 8.0)	5	141	0	0	0	141	0
FY22895	SSA (pH 8.0)	6	127	0	1	0	129	1.55039
FY22895	SSA (pH 8.0)	7	142	0	0	0	142	0
FY22895	SSA (pH 8.0)	8	158	0	0	0	158	0
FY22895	SSA (pH 8.0)	9	155	0	0	0	155	0
FY22895	SSA (pH 8.5)	1	154	0	0	0	154	0
FY22895	SSA (pH 8.5)	2	174	0	0	0	174	0
FY22895	SSA (pH 8.5)	3	172	0	0	0	172	0
FY22895	SSA (pH 8.5)	4	143	0	0	0	143	0
FY22895	SSA (pH 8.5)	5	154	0	0	0	154	0
FY22895	SSA (pH 8.5)	6	155	0	0	0	155	0
FY22895	SSA (pH 8.5)	7	143	0	0	0	143	0
FY22895	SSA (pH 8.5)	8	155	0	0	0	155	0
FY22895	SSA (pH 8.5)	9	158	0	0	0	158	0
FY22895	SSA (pH 9.0)	1	257	0	0	0	257	0
FY22895	SSA (pH 9.0)	2	282	0	0	0	282	0
FY22895	SSA (pH 9.0)	3	145	0	0	0	145	0
FY22895	SSA (pH 9.0)	4	189	0	1	0	191	1.04712
FY22895	SSA (pH 9.0)	5	249	0	0	0	249	0
FY22895	SSA (pH 9.0)	6	154	0	0	0	154	0
FY22895	SSA (pH 9.0)	7	143	0	0	0	143	0
FY22895	SSA (pH 9.0)	8	137	0	0	0	137	0
FY22895	SSA (pH 9.0)	9	186	1	1	0	190	2.10526
FY22935	SSA (pH 4.0)	1	96	7	77	7	267.5	64.1121
FY22935	SSA (pH 4.0)	2	107	6	45	10	214	50
FY22935	SSA (pH 4.0)	3	103	4	76	5	265.5	61.2053
FY22935	SSA (pH 4.0)	4	58	4	55	3	177.5	67.3239
FY22935	SSA (pH 4.0)	5	34	3	57	0	131	42.7481
FY22935	SSA (pH 4.0)	6	52	2	61	3	179.5	71.0306
FY22935	SSA (pH 4.0)	7	76	3	38	2	159	52.2013
FY22935	SSA (pH 4.0)	8	116	10	63	7	265.5	56.3089
FY22935	SSA (pH 4.0)	9	153	7	82	10	336	54.4643
FY22935	SSA (pH 4.5)	1	39	0	47	5	135.5	71.2177
FY22935	SSA (pH 4.5)	2	89	5	106	3	312.5	71.52
FY22935	SSA (pH 4.5)	3	135	4	96	8	230	73.913
FY22935	SSA (pH 4.5)	4	60	17	67	4	182.5	63.2877
FY22935	SSA (pH 4.5)	5	67	1	54	11	182.5	63.2877
FY22935	SSA (pH 4.5)	6	55	6	51	8	173	68.2081
FY22935	SSA (pH 4.5)	7	96	7	66	7	245.5	60.8961
FY22935	SSA (pH 4.5)	8	93	7	88	15	290.5	67.9862
FY22935	SSA (pH 4.5)	9	75	6	22	0	131	42.7481
FY22935	SSA (pH 5.0)	1	50	9	53	4	176	71.5909
FY22935	SSA (pH 5.0)	2	30	5	40	4	122	75.4098
FY22935	SSA (pH 5.0)	3	49	4	44	6	148	66.8919
FY22935	SSA (pH 5.0)	4	44	4	36	3	125.5	64.9402
FY22935	SSA (pH 5.0)	5	75	15	80	3	266.5	71.8574
FY22935	SSA (pH 5.0)	6	109	18	109	9	367.5	70.3401
FY22935	SSA (pH 5.0)	7	35	4	50	5	145.5	75.945
FY22935	SSA (pH 5.0)	8	52	5	51	3	165.5	68.5801
FY22935	SSA (pH 5.0)	9	104	6	104	16	332	68.6747
FY22935	SSA (pH 5.5)	1	38	1	49	0	138	72.4638
FY22935	SSA (pH 5.5)	2	36	6	46	2	141	74.4681
FY22935	SSA (pH 5.5)	3	62	3	66	3	201.5	69.2308
FY22935	SSA (pH 5.5)	4	79	5	95	6	282	71.9858
FY22935	SSA (pH 5.5)	5	57	4	49	4	165	65.4545
FY22935	SSA (pH 5.5)	6	55	2	41	2	142	61.2676
FY22935	SSA (pH 5.5)	7	40	3	69	2	185	78.3784
FY22935	SSA (pH 5.5)	8	42	2	58	8	166	74.6988
FY22935	SSA (pH 5.5)	9	60	6	48	10	173	65.3179
FY22935	SSA (pH 6.0)	1	145	8	86	10	338	57.1006
FY22935	SSA (pH 6.0)	2	57	3	43	4	151	62.2517
FY22935	SSA (pH 6.0)	3	64	4	65	6	205	68.7805
FY22935	SSA (pH 6.0)	4	78	14	98	4	304	74.3421
FY22935	SSA (pH 6.0)	5	28	4	33	4	104	73.0769
FY22935	SSA (pH 6.0)	6	66	6	71	5	222.5	70.3371
FY22935	SSA (pH 6.0)	7	49	6	49	6	162	69.7531
FY22935	SSA (pH 6.0)	8	107	2	99	8	313	65.8147
FY22935	SSA (pH 6.0)	9	57	4	46	5	159.5	64.2633
FY22935	SSA (pH 6.5)	1	153	6	86	2	338	54.7337
FY22935	SSA (pH 6.5)	2	47	4	54	4	165	71.5152
FY22935	SSA (pH 6.5)	3	47	4	79	1	213.5	77.9859
FY22935	SSA (pH 6.5)	4	47	2	82	6	218	78.4404
FY22935	SSA (pH 6.5)	5	59	4	88	3	244.5	75.8691
FY22935	SSA (pH 6.5)	6	91	0	27	7	148.5	38.7205
FY22935	SSA (pH 6.5)	7	81	2	101	8	291	72.1649
FY22935	SSA (pH 6.5)	8	69	5	101	6	284	75.7042
FY22935	SSA (pH 6.5)	9	56	0	59	8	178	68.5393
FY22935	SSA (pH 7.0)	1	155	10	87	5	351.5	55.9033
FY22935	SSA (pH 7.0)	2	158	5	32	2	233	32.1888
FY22935	SSA (pH 7.0)	3	129	1	37	2	206	37.3786
FY22935	SSA (pH 7.0)	4	92	4	43	2	187	50.8021
FY22935	SSA (pH 7.0)	5	107	1	23	2	156	31.4103
FY22935	SSA (pH 7.0)	6	69	1	29	2	130	46.9231
FY22935	SSA (pH 7.0)	7	55	3	29	6	122	54.918
FY22935	SSA (pH 7.0)	8	90	1	33	2	159	43.3962
FY22935	SSA (pH 7.0)	9	57	1	50	1	159.5	64.2633
FY22935	SSA (pH 7.5)	1	53	2	52	0	161	67.0807
FY22935	SSA (pH 7.5)	2	100	2	62	2	229	56.3319
FY22935	SSA (pH 7.5)	3	69	4	53	7	186.5	63.0027
FY22935	SSA (pH 7.5)	4	61	2	32	2	130	53.0769
FY22935	SSA (pH 7.5)	5	63	2	35	0	137	54.0146
FY22935	SSA (pH 7.5)	6	60	4	35	2	139	56.8345
FY22935	SSA (pH 7.5)	7	98	1	41	0	182	46.1538
FY22935	SSA (pH 7.5)	8	93	2	47	2	192	51.5625
FY22935	SSA (pH 7.5)	9	66	1	34	3	137.5	52
FY22935	SSA (pH 8.0)	1	93	2	31	4	161	42.236
FY22935	SSA (pH 8.0)	2	71	2	33	3	142.5	50.1754
FY22935	SSA (pH 8.0)	3	88	1	30	8	154	42.8571
FY22935	SSA (pH 8.0)	4	69	0	25	3	120.5	42.7386
FY22935	SSA (pH 8.0)	5	54	2	37	8	136	60.2941
FY22935	SSA (pH 8.0)	6	43	5	63	2	180	76.1111
FY22935	SSA (pH 8.0)	7	29	6	55	1	151.5	80.8581
FY22935	SSA (pH 8.0)	8	41	3	45	2	138	70.2899
FY22935	SSA (pH 8.0)	9	60	3	37	4	142	57.7465
FY22935	SSA (pH 8.5)	1	67	7	47	1	175.5	61.8234
FY22935	SSA (pH 8.5)	2	90	4	42	3	183.5	50.9537
FY22935	SSA (pH 8.5)	3	109	6	56	2	234	53.4188
FY22935	SSA (pH 8.5)	4	77	6	49	1	187.5	58.9333
FY22935	SSA (pH 8.5)	5	67	2	50	4	173	61.2717
FY22935	SSA (pH 8.5)	6	40	3	51	0	148	72.973
FY22935	SSA (pH 8.5)	7	104	9	57	2	237	56.1181
FY22935	SSA (pH 8.5)	8	107	9	51	3	228.5	53.1729
FY22935	SSA (pH 8.5)	9	89	3	48	6	194	54.1237
FY22935	SSA (pH 9.0)	1	75	5	58	1	201.5	62.7792
FY22935	SSA (pH 9.0)	2	135	4	33	5	211.5	36.1702
FY22935	SSA (pH 9.0)	3	210	2	39	2	293	28.3276
FY22935	SSA (pH 9.0)	4	136	7	56	5	264.5	48.5822
FY22935	SSA (pH 9.0)	5	108	7	50	3	223.5	51.6779
FY22935	SSA (pH 9.0)	6	133	6	65	3	276.5	51.8987
FY22935	SSA (pH 9.0)	7	156	4	43	3	251.5	37.9722
FY22935	SSA (pH 9.0)	8	162	4	30	2	231	29.8701
FY22935	SSA (pH 9.0)	9	241	2	39	3	324.5	25.7319
FY22972	Orange juice	1	194	15	16	1	256.5	24.3665
FY22972	Orange juice	2	182	17	16	0	248	26.6129
FY22972	Orange juice	3	257	13	17	1	317.5	19.0551
FY22972	Orange juice	4	194	17	8	0	244	20.4918
FY22972	Orange juice	5	298	19	18	2	373	20.1072
FY22972	Orange juice	6	241	15	20	0	311	22.508
FY22972	Orange juice	7	193	20	19	0	271	28.7823
FY22972	Orange juice	8	240	15	12	0	294	18.3673
FY22972	Orange juice	9	199	19	22	0	281	29.1815
FY22972	Grape juice	1	176	27	55	4	342	48.538
FY22972	Grape juice	2	128	27	49	0	280	54.2857
FY22972	Grape juice	3	211	23	53	0	363	41.8733
FY22972	Grape juice	4	194	39	58	0	388	50
FY22972	Grape juice	5	206	23	39	2	331	37.7644
FY22972	Grape juice	6	189	33	56	0	367	48.5014
FY22972	Grape juice	7	207	31	39	0	347	40.3458
FY22972	Grape juice	8	185	21	26	0	279	33.6918
FY22972	Grape juice	9	127	25	36	0	249	48.996
FY22972	Vegatable juice	1	46	9	83	7	233.5	80.2998
FY22972	Vegatable juice	2	42	6	77	3	209.5	79.9523
FY22972	Vegatable juice	3	55	19	93	8	283	80.5654
FY22972	Vegatable juice	4	45	15	91	5	259.5	82.659
FY22972	Vegatable juice	5	63	13	93	15	282.5	77.6991
FY22972	Vegatable juice	6	66	9	90	8	268	75.3731
FY22972	Vegatable juice	7	51	18	96	11	284.5	82.0738
FY22972	Vegatable juice	8	61	20	82	7	268.5	77.2812
FY22972	Vegatable juice	9	81	13	98	13	309.5	73.8288
FY22972	Apple juice	1	102	27	64	6	287	64.4599
FY22972	Apple juice	2	125	30	53	3	292.5	57.265
FY22972	Apple juice	3	145	34	63	1	339.5	57.2901
FY22972	Apple juice	4	83	21	78	3	282.5	70.6195
FY22972	Apple juice	5	163	36	63	6	364	55.2198
FY22972	Apple juice	6	160	36	54	3	341.5	53.1479
FY22972	Apple juice	7	143	29	59	2	320	55.3125
FY22972	Apple juice	8	139	29	65	2	328	57.622
FY22972	Apple juice	9	66	17	56	0	212	68.8679
FY22903	Orange juice	1	204	0	0	0	204	0
FY22903	Orange juice	2	161	0	0	0	161	0
FY22903	Orange juice	3	263	0	0	0	263	0
FY22903	Orange juice	4	367	0	0	0	367	0
FY22903	Orange juice	5	270	0	0	0	270	0
FY22903	Orange juice	6	306	0	0	0	306	0
FY22903	Orange juice	7	241	0	0	0	241	0
FY22903	Orange juice	8	219	0	0	0	219	0
FY22903	Orange juice	9	282	0	0	0	282	0
FY22903	Grape juice	1	292	0	0	0	292	0
FY22903	Grape juice	2	266	0	0	0	266	0
FY22903	Grape juice	3	231	0	0	0	231	0
FY22903	Grape juice	4	235	0	0	0	235	0
FY22903	Grape juice	5	267	0	0	0	267	0
FY22903	Grape juice	6	227	0	0	0	227	0
FY22903	Grape juice	7	305	0	0	0	305	0
FY22903	Grape juice	8	245	0	0	0	245	0
FY22903	Grape juice	9	288	0	0	0	288	0
FY22903	Vegatable juice	1	395	5	9	0	423	6.61939
FY22903	Vegatable juice	2	273	6	4	0	293	6.82594
FY22903	Vegatable juice	3	305	8	10	0	341	10.5572
FY22903	Vegatable juice	4	202	1	7	0	218	7.33945
FY22903	Vegatable juice	5	245	10	10	0	285	14.0351
FY22903	Vegatable juice	6	317	5	9	0	345	8.11594
FY22903	Vegatable juice	7	258	10	9	0	296	12.8378
FY22903	Vegatable juice	8	237	4	8	0	261	9.1954
FY22903	Vegatable juice	9	262	8	11	0	300	12.6667
FY22903	Apple juice	1	424	0	1	0	426	0.469484
FY22903	Apple juice	2	307	0	2	0	311	1.28617
FY22903	Apple juice	3	281	0	1	0	283	0.706714
FY22903	Apple juice	4	228	0	0	0	228	0
FY22903	Apple juice	5	206	1	0	0	208	0.961538
FY22903	Apple juice	6	132	1	1	0	136	2.94118
FY22903	Apple juice	7	129	2	0	0	133	3.00752
FY22903	Apple juice	8	122	1	0	0	124	1.6129
FY22903	Apple juice	9	127	1	1	0	131	3.05344
TS307	SSA (pH 5.5)	1	41	0	66	3	174.5	76.5043
TS307	SSA (pH 5.5)	2	64	1	74	0	214	70.0935
TS307	SSA (pH 5.5)	3	61	6	71	1	215.5	71.6937
TS307	SSA (pH 5.5)	4	32	1	65	2	165	80.6061
TS307	SSA (pH 5.5)	5	53	6	81	3	228.5	76.8053
TS307	SSA (pH 5.5)	6	44	2	70	4	190	76.8421
TS307	SSA (pH 5.5)	7	65	4	91	4	257	74.7082
TS307	SSA (pH 5.5)	8	80	5	86	3	263.5	69.6395
TS307	SSA (pH 5.5)	9	68	3	85	4	246	72.3577
TS307	SSA (pH 7.0)	1	75	9	100	1	293.5	74.4463
TS307	SSA (pH 7.0)	2	43	3	91	0	231	81.3853
TS307	SSA (pH 7.0)	3	64	7	112	4	304	78.9474
TS307	SSA (pH 7.0)	4	72	10	127	5	348.5	79.34
TS307	SSA (pH 7.0)	5	54	6	95	3	257.5	79.0291
TS307	SSA (pH 7.0)	6	52	4	115	2	291	82.1306
TS307	SSA (pH 7.0)	7	91	5	113	11	332.5	72.6316
TS307	SSA (pH 7.0)	8	49	3	90	4	237	79.3249
TS307	SSA (pH 7.0)	9	54	1	93	3	243.5	77.8234
TS1373	SSA (pH 5.5)	1	60	2	113	10	295	79.661
TS1373	SSA (pH 5.5)	2	42	5	121	8	298	85.906
TS1373	SSA (pH 5.5)	3	73	4	125	11	336.5	78.3061
TS1373	SSA (pH 5.5)	4	48	10	102	11	277.5	82.7027
TS1373	SSA (pH 5.5)	5	60	3	103	9	276.5	78.3002
TS1373	SSA (pH 5.5)	6	43	6	78	14	218	80.2752
TS1373	SSA (pH 5.5)	7	69	3	108	17	299.5	76.9616
TS1373	SSA (pH 5.5)	8	80	8	111	10	323	75.2322
TS1373	SSA (pH 5.5)	9	58	6	93	12	262	77.8626
TS1373	SSA (pH 7.0)	1	37	5	98	5	245.5	84.9287
TS1373	SSA (pH 7.0)	2	74	7	120	6	331	77.6435
TS1373	SSA (pH 7.0)	3	47	3	115	6	286	83.5664
TS1373	SSA (pH 7.0)	4	31	4	106	6	254	87.7953
TS1373	SSA (pH 7.0)	5	43	6	99	10	258	83.3333
TS1373	SSA (pH 7.0)	6	48	10	94	2	257	81.323
TS1373	SSA (pH 7.0)	7	57	8	87	0	247	76.9231
TS1373	SSA (pH 7.0)	8	41	5	88	2	228	82.0175
TS1373	SSA (pH 7.0)	9	42	2	102	2	251	83.2669
TS1374	SSA (pH 5.5)	1	89	6	107	8	319	72.1003
TS1374	SSA (pH 5.5)	2	72	7	94	8	278	74.1007
TS1374	SSA (pH 5.5)	3	80	0	123	6	329	75.6839
TS1374	SSA (pH 5.5)	4	99	4	121	6	352	71.875
TS1374	SSA (pH 5.5)	5	80	2	157	8	402	80.0995
TS1374	SSA (pH 5.5)	6	85	8	127	10	360	76.3889
TS1374	SSA (pH 5.5)	7	96	4	135	6	377	74.5358
TS1374	SSA (pH 5.5)	8	49	6	87	2	236	79.2373
TS1374	SSA (pH 5.5)	9	84	10	145	7	397.5	78.8679
TS1374	SSA (pH 7.0)	1	88	4	138	8	376	76.5957
TS1374	SSA (pH 7.0)	2	95	7	143	5	397.5	76.1006
TS1374	SSA (pH 7.0)	3	54	3	110	3	281.5	80.8171
TS1374	SSA (pH 7.0)	4	66	5	154	6	387	82.9457
TS1374	SSA (pH 7.0)	5	38	3	87	0	218	82.5688
TS1374	SSA (pH 7.0)	6	78	3	183	4	452	82.7434
TS1374	SSA (pH 7.0)	7	64	2	91	3	251.5	74.5527
TS1374	SSA (pH 7.0)	8	97	8	127	11	372.5	73.9597
TS1374	SSA (pH 7.0)	9	74	7	142	4	374	80.2139
