# Supplementary material for: Context-dependent activation and evolutionary buffering of a mating pheromone in fission yeast
Source: Commun Biol. 2026 Apr 21;9:534. doi: 10.1038/s42003-026-10058-6 (PMC13099959; doi:10.1038/s42003-026-10058-6)
Supplement: Supplementary file 6 — Supplementary Data 5 [file 42003_2026_10058_MOESM6_ESM.xlsx]

## Sheet: Supplementary Data 5
Supplementary Data 5 | Raw OD600 measurements from growth assays.
The optical density at 600 nm (OD600) was measured every 10 min for the WT and T2Q strains during 24 h of growth in YEL medium using a 96-well microplate.
No.	Strain	1 (0 h)	2	3	4	5	6	7	8	9	10	11	12	13	14	15	16	17	18	19	20	21	22	23	24	25	26	27	28	29	30	31	32	33	34	35	36	37	38	39	40	41	42	43	44	45	46	47	48
1	FY22972	0.104125	0.10475	0.106125	0.10775	0.109375	0.110875	0.1129	0.1127	0.113125	0.11315	0.1141	0.11425	0.1156	0.11675	0.117425	0.118625	0.120225	0.120675	0.12165	0.1223	0.1228	0.123675	0.12515	0.126	0.12665	0.12895	0.129475	0.131725	0.1334	0.134525	0.135525	0.1384	0.141575	0.144125	0.147525	0.15185	0.155075	0.16205	0.170325	0.176375	0.1827	0.188425	0.195325	0.201625	0.208775	0.216325	0.22735	0.24055
2	FY22972	0.10275	0.1047	0.10605	0.10725	0.108625	0.110475	0.112025	0.112775	0.1131	0.11405	0.1145	0.115075	0.117075	0.1173	0.11965	0.12075	0.1214	0.12195	0.123625	0.125225	0.12615	0.12825	0.129675	0.13135	0.133225	0.135275	0.1372	0.138725	0.141125	0.14455	0.1456	0.14775	0.150475	0.1533	0.15575	0.1606	0.163975	0.1664	0.17095	0.177825	0.1798	0.185325	0.19045	0.201075	0.204375	0.21295	0.221375	0.2331
3	FY22972	0.10325	0.105075	0.10615	0.107275	0.108625	0.1101	0.110975	0.112725	0.1139	0.114175	0.115375	0.11515	0.11715	0.118375	0.1198	0.1213	0.1224	0.1245	0.124875	0.1272	0.1295	0.131225	0.13345	0.1343	0.136275	0.13755	0.1406	0.142175	0.14535	0.147775	0.149575	0.152475	0.1586	0.160125	0.16235	0.16515	0.170125	0.174225	0.1751	0.182375	0.18515	0.1937	0.196725	0.20325	0.208525	0.207875	0.220525	0.228375
4	FY22972	0.104075	0.10685	0.108	0.1094	0.111425	0.113825	0.11545	0.117425	0.11745	0.118775	0.119475	0.1203	0.1218	0.123325	0.12545	0.127775	0.126975	0.1304	0.129725	0.131025	0.1329	0.13445	0.1342	0.1358	0.138	0.140175	0.14005	0.143225	0.145475	0.1477	0.1488	0.15125	0.1543	0.156375	0.1587	0.162775	0.164125	0.168925	0.172075	0.1784	0.1816	0.192025	0.194125	0.2017	0.20615	0.212375	0.220025	0.229075
1	FY22826	0.101725	0.10335	0.10405	0.105175	0.10635	0.107525	0.10855	0.1096	0.109525	0.1099	0.1101	0.110075	0.111275	0.11235	0.11325	0.113725	0.11545	0.11605	0.11715	0.11835	0.119975	0.121225	0.122875	0.1263	0.125675	0.129025	0.129525	0.137275	0.137325	0.1448	0.14365	0.151425	0.15385	0.154425	0.15425	0.162	0.1593	0.161325	0.167775	0.1686	0.1708	0.163925	0.16925	0.17365	0.17455	0.168325	0.17265	0.1709
2	FY22826	0.101275	0.102975	0.1036	0.104425	0.105375	0.106525	0.1076	0.10845	0.108525	0.1096	0.109825	0.110275	0.111025	0.11145	0.111925	0.112875	0.113625	0.113725	0.114575	0.116225	0.1171	0.11815	0.11955	0.121275	0.1232	0.127825	0.12785	0.1302	0.132475	0.1378	0.1377	0.142525	0.153725	0.148775	0.145025	0.14705	0.1532	0.14965	0.1508	0.160475	0.16325	0.165625	0.173975	0.1758	0.1783	0.180175	0.1839	0.1893
3	FY22826	0.1017	0.103625	0.104275	0.10525	0.1064	0.1075	0.108175	0.1092	0.1093	0.109375	0.109525	0.1099	0.111125	0.1116	0.1128	0.113475	0.115125	0.1155	0.1181	0.1179	0.12135	0.123325	0.124325	0.1227	0.126	0.131375	0.1354	0.1343	0.139825	0.142325	0.14155	0.14845	0.16005	0.166025	0.1533	0.160875	0.158175	0.162875	0.158775	0.1635	0.169275	0.174725	0.16675	0.184625	0.17495	0.1845	0.18085	0.18585
4	FY22826	0.10195	0.103925	0.1044	0.1052	0.10635	0.10715	0.10805	0.108675	0.1093	0.11015	0.10965	0.11055	0.11155	0.1126	0.11775	0.118925	0.118325	0.119675	0.121825	0.124425	0.128675	0.128025	0.1257	0.131275	0.13135	0.1352	0.137825	0.141225	0.142325	0.151425	0.1499	0.153225	0.1615	0.16065	0.157475	0.1685	0.1577	0.168425	0.16405	0.1639	0.1621	0.17575	0.17645	0.171575	0.177725	0.17675	0.172975	0.17505
[truncated: 97 more columns]
