# Supplementary material for: Context-dependent activation and evolutionary buffering of a mating pheromone in fission yeast
Source: Commun Biol. 2026 Apr 21;9:534. doi: 10.1038/s42003-026-10058-6 (PMC13099959; doi:10.1038/s42003-026-10058-6)
Supplement: Supplementary file 7 — Supplementary Data 6 [file 42003_2026_10058_MOESM7_ESM.xlsx]

## Sheet: Supplementary Data 6
Supplementary Data 6 | Plasmids used and constructed in this study.
Name	Description	Size (bp)	NBRP ID
pTS362	pBS-ade6(mfm1+)	6545	FYP7559
pTS369	pBS-ade6(mfm1-T32Q)	6545	FYP7560
pTS426	pBS-ade6(mfm1-T32Q/V35D)	6545	FYP7561
pTS427	pBS-ade6(mfm1-T32Q/V35H)	6545	FYP7562
pTS428	pBS-ade6(mfm1-T32Q/V35K)	6545	FYP7563
pTS429	pBS-ade6(mfm1-T32Q/V35R)	6545	FYP7564
pTS430	pBS-ade6(mfm1-T32Q/V35N)	6545	FYP7565
pTS431	pBS-ade6(mfm1-T32Q/V35Q)	6545	FYP7566
pTS432	pBS-ade6(mfm1-T32Q/V35G)	6545	FYP7567
pTS433	pBS-ade6(mfm1-T32Q/V35W)	6545	FYP7568
pTS434	pBS-ade6(mfm1-T32Q/Y37D)	6545	FYP7569
pTS435	pBS-ade6(mfm1-T32Q/Y37E)	6545	FYP7570
pTS436	pBS-ade6(mfm1-T32Q/Y37H)	6545	FYP7571
pTS437	pBS-ade6(mfm1-T32Q/Y37K)	6545	FYP7572
pTS438	pBS-ade6(mfm1-T32Q/Y37R)	6545	FYP7573
pTS439	pBS-ade6(mfm1-T32Q/Y37Q)	6545	FYP7574
pTS440	pBS-ade6(mfm1-T32Q/Y37S)	6545	FYP7575
pTS441	pBS-ade6(mfm1-T32Q/Y37T)	6545	FYP7576
pTS442	pBS-ade6(mfm1-T32Q/Y37A)	6545	FYP7577
pTS443	pBS-ade6(mfm1-T32Q/Y37G)	6545	FYP7578
pTS444	pBS-ade6(mfm1-T32Q/Y37P)	6545	FYP7579
pTS814	pBS-ade6(mfm1-P36H)	6545	FYP7580
