# Supplementary material for: Context-dependent activation and evolutionary buffering of a mating pheromone in fission yeast
Source: Commun Biol. 2026 Apr 21;9:534. doi: 10.1038/s42003-026-10058-6 (PMC13099959; doi:10.1038/s42003-026-10058-6)
Supplement: Supplementary file 8 — Supplementary Data 7 [file 42003_2026_10058_MOESM8_ESM.xlsx]

## Sheet: Figure 3a
Supplementary Data 7 | The source data behind the graphs in the paper.
Source data for Fig. 3a.
Strain	pH	Rep1	Rep2	Rep3	Rep4	Rep5	Rep6	Rep7	Rep8	Rep9
WT	4	77.5401	75	75.7812	79.5918	77.4436	72.1973	75.9082	77.5424	77.7778
WT	4.5	76.0479	78.75	68.3516	74.8503	77.9859	69.1383	74.7634	72.5159	79.1908
WT	5	70	75.4545	76.5027	79.0541	82.1012	80.7356	76.7606	75.8542	78.781
WT	5.5	79.4195	70.1559	82.9522	79.2	81.6038	78.5	74.3468	75.8621	77.5281
WT	6	73.5294	68.3492	79.4661	73.5252	68.9531	56.2083	80.778	81.6514	71.0983
WT	6.5	60.9756	78.6543	72.5806	73.1266	51.706	70.9677	70.7006	81.6239	80.0813
WT	7	56.1151	56.1822	57.8652	58.5761	54.185	46.0208	44.4005	41.5873	60.5063
WT	7.5	56.6845	44.7368	54.7739	57.2816	66.7774	55.4007	47.563	68.7831	57.7181
WT	8	80.3279	69.8113	66.3664	67.2131	69.163	62.9091	82.0408	71.1443	74.6753
WT	8.5	78.9116	80.8219	79.2208	81.4815	84.3931	77.2575	65.9722	78.5441	78.8856
WT	9	62.2754	78.8162	63.8889	63.7647	70.4545	63.5783	65.9164	68.5484	62.6582
Y7W	4	64.1121	50	61.2053	67.3239	42.7481	71.0306	52.2013	56.3089	54.4643
Y7W	4.5	71.2177	71.52	73.913	63.2877	63.2877	68.2081	60.8961	67.9862	42.7481
Y7W	5	71.5909	75.4098	66.8919	64.9402	71.8574	70.3401	75.945	68.5801	68.6747
Y7W	5.5	72.4638	74.4681	69.2308	71.9858	65.4545	61.2676	78.3784	74.6988	65.3179
Y7W	6	57.1006	62.2517	68.7805	74.3421	73.0769	70.3371	69.7531	65.8147	64.2633
Y7W	6.5	54.7337	71.5152	77.9859	78.4404	75.8691	38.7205	72.1649	75.7042	68.5393
Y7W	7	55.9033	32.1888	37.3786	50.8021	31.4103	46.9231	54.918	43.3962	64.2633
Y7W	7.5	67.0807	56.3319	63.0027	53.0769	54.0146	56.8345	46.1538	51.5625	52
Y7W	8	42.236	50.1754	42.8571	42.7386	60.2941	76.1111	80.8581	70.2899	57.7465
Y7W	8.5	61.8234	50.9537	53.4188	58.9333	61.2717	72.973	56.1181	53.1729	54.1237
Y7W	9	62.7792	36.1702	28.3276	48.5822	51.6779	51.8987	37.9722	29.8701	25.7319
P6D	4	20.5527	31.0962	27.4725	29.1066	32.973	24.2604	23.6559	33.9093	31.4079
P6D	4.5	29.927	30.1887	18.6207	32.6733	28.4457	27.6699	24.5421	26.8293	29.8507
P6D	5	35.2601	30.3483	20.8481	33.9367	31.9728	23.1102	32.0988	23.301	28
P6D	5.5	13.9706	17.4863	12.1127	5.19878	18.6544	15.4013	10.7143	1.86916	6.80272
P6D	6	2.29008	0	4.49679	0	3.58744	0.892857	2.05128	2.07852	3.64146
P6D	6.5	0	0	0	1.7316	0.881057	0	0.772201	0.230947	0
P6D	7	1.16959	0	0	1.1976	0	0	0.952381	0	0
P6D	7.5	0.384615	0	0	1.59363	2.25564	0	0	1.05263	0
P6D	8	0	1.30719	0	0	0	1.55039	0	0	0
P6D	8.5	0	0	0	0	0	0	0	0	0
P6D	9	0	0	0	1.04712	0	0	0	0	2.10526
P6H	4	0	0	0	0	0	0	0	0	0
P6H	4.5	0	0	0	0	0	0	0	0	0
P6H	5	0	0	0	0	0	0	0	0	0
P6H	5.5	0	0	0	0	0	0	0	0	0
P6H	6	1.47059	6.41711	4.54545	0	6.13497	1.36054	1.5015	5.78947	4.30108
P6H	6.5	31.6953	9.91501	20.2532	42.2633	33.758	30.1746	28.2167	29.6482	32.2034
P6H	7	20	38.1295	33.3333	23.4624	29.3919	32.6531	15.8661	28	30.1455
P6H	7.5	43.3628	39.548	57.4007	61.4815	47.7876	60.8163	66.9355	47.957	56.1375
P6H	8	44.6809	43.7063	45.3757	50.8156	56.2887	57.1717	57.2072	66.9231	61.5295
P6H	8.5	49.4898	54.5139	55.8824	45.7831	53.7313	53.8028	53.0086	47.1074	56.743
P6H	9	21.673	40.7563	34.8837	21.8569	36.5427	34	53.6627	33.0661	35.3774

## Sheet: Figure 3c
Supplementary Data 4 | The source data behind the graphs in the paper.
Source data for Fig. 3c.
Peptide	pH	Rep1	Rep2	Rep3
Con.	5.5	45.975	47.025	45.1125
T2Q	5.5	104.775	108.6	109.312
P6H	5.5	65.7375	68.175	72.825
Con.	7	51.0375	49.9125	50.7375
T2Q	7	61.725	85.9875	63.375
P6H	7	223.912	218.4	191.738

## Sheet: Figure 3d
Supplementary Data 4 | The source data behind the graphs in the paper.
Source data for Fig. 3d.
Strain	pH	Rep1	Rep2	Rep3
WT	5.5	78.84	79.35	78.44
P6H	5.5	21.16	20.65	21.56
WT	6	66.48	65.57	65.47
P6H	6	33.52	34.43	34.53
WT	6.5	58.72	58.55	57.62
P6H	6.5	41.28	41.45	42.38
WT	7	54.92	56.6	55.85
P6H	7	45.08	43.4	44.15
WT	7.5	51.05	51.37	49.4
P6H	7.5	48.95	48.63	50.6
WT	8	49.17	50.03	46.78
P6H	8	50.83	49.97	53.22
WT	8.5	51.35	51.4	49.91
P6H	8.5	48.65	48.6	50.09
WT	9	49.26	54.35	54.77
P6H	9	50.74	45.65	45.23

## Sheet: Figure 4a
Supplementary Data 4 | The source data behind the graphs in the paper.
Source data for Fig. 4a.
Strain	Media	Rep1	Rep2	Rep3
T2A	YEA	-2.66877	-2.29127	-2.21902
T2C	YEA	-2.20087	-1.77437	-1.84376
T2D	YEA	-3.86158	-3.33172	-3.13649
T2E	YEA	-1.83067	-1.56002	-1.87122
T2F	YEA	-1.35039	-1.02666	-1.6437
T2G	YEA	-0.81828	-1.08937	-0.924882
T2H	YEA	-2.37099	-1.61101	-1.94502
T2I	YEA	-1.64118	-1.19419	-1.23194
T2K	YEA	-2.53505	-2.06783	-2.15061
T2L	YEA	-2.25015	0.471407	-2.30427
T2M	YEA	-1.56032	-1.5001	-1.41626
T2N	YEA	-1.4954	-1.43009	-1.28518
T2P	YEA	-0.74546	-0.641902	-0.397888
T2Q	YEA	-3.21135	-2.97029	-3.17425
T2R	YEA	-2.35016	-1.31262	-1.96979
T2S	YEA	-1.15884	-1.04154	-0.948757
T2V	YEA	-1.52865	-0.88728	-1.26618
T2W	YEA	-0.894075	-0.708124	-0.69935
T2Y	YEA	-1.45168	-1.3587	-1.59991
WT (T2T)	YEA	-1.11258	-1.09109	-0.773541
T2A	MEA	0.608525	0.631292	0.735967
T2C	MEA	0.578061	0.81204	0.791696
T2D	MEA	-0.0507803	0.55156	0.495963
T2E	MEA	0.746837	0.714465	0.681404
T2F	MEA	0.972936	0.977719	0.947654
T2G	MEA	0.972695	0.789611	0.749042
T2H	MEA	0.613034	0.639663	0.600375
T2I	MEA	0.931536	1.10576	1.00944
T2K	MEA	0.549864	0.612364	0.679509
T2L	MEA	0.586263	0.594425	0.573862
T2M	MEA	0.847445	0.848887	0.768869
T2N	MEA	0.739701	0.784868	0.876305
T2P	MEA	0.631421	0.632552	0.649456
T2Q	MEA	0.228242	0.135659	0.145167
T2R	MEA	0.591736	0.494716	0.52161
T2S	MEA	1.39766	1.26756	1.3795
T2V	MEA	1.09596	1.16684	1.18793
T2W	MEA	0.969114	1.0217	0.86396
T2Y	MEA	0.589099	0.711726	0.592659
WT (T2T)	MEA	-0.0870283	0.0918888	0.171125

## Sheet: Figure 4b
Supplementary Data 4 | The source data behind the graphs in the paper.
Source data for Fig. 4b.
Strain	Rep1	Rep2	Rep3	Rep4	Rep5	Rep6	Rep7	Rep8	Rep9
WT	4.87805	3.46821	6.03015	4.18848	5.09554	2	5.33333	9.30233	5.52486
T2A	8.16327	9.09091	9.30233	13.9037	13.3333	11.8919	13.7143	6.25	13.4969
T2C	5.20833	4.81928	5.04202	5.76923	6.99301	7.29927	5.55556	7.69231	8.57143
T2D	6.74157	4.84848	8.57143	7.56757	5.61798	6.74157	9.09091	9.25926	6.42202
T2K	9.87654	11.2245	10.1382	14.2105	10	7.1618	11.8644	10.6061	18.732
T2Q	12.2905	8.40336	16.4062	15.3846	14.5455	18.0645	15.6863	11.2527	10.4167

## Sheet: Figure 5a
Supplementary Data 4 | The source data behind the graphs in the paper.
Source data for Fig. 5a.
Strain	Rep1	Rep2	Rep3	Rep4	Rep5	Rep6	Rep7	Rep8	Rep9
WT	72.8571	80.6789	74.8691	77.6398	73.1646	64.557	60.2041	59.3052	67.8049
T2Q	81.457	76.6467	73.0769	69.7368	80.791	79.0055	76.7164	74.2331	77.193
V5P	9.73872	9.65732	8.71369	15.8416	10	8.65385	10.9434	25.0737	16.0763
Y7A	0	0	0	0	1.84332	0	1.11111	0	1.06383
T2Q/V5P	51.5152	58.5687	59.434	48.4043	54.3269	51.8018	50.7389	52.439	41.7178
V5P/Y7A	0	0	0	0	0	0	0	0	0
T2Q/Y7A	1.15607	1.16279	4.32432	2.17391	1.34228	3.37079	8.33333	4.47761	3.40136
T2Q/V5P/Y7A	0	0	0	0	0	0	0	0	0

## Sheet: Figure 5b
Supplementary Data 4 | The source data behind the graphs in the paper.
Source data for Fig. 5b.
Strain	Rep1	Rep2	Rep3	Rep4	Rep5	Rep6	Rep7	Rep8	Rep9
T2Q/V5D	3.6036	2.35294	4.61538	6.09756	5.12821	1.83486	3.40909	6.13497	2.27273
T2Q/V5G	0	0	0	0	0	0	0	0	0
T2Q/V5H	0	0	0	0	0	0	0	0	0
T2Q/V5K	0	0	0	0	0	0	0	0	0
T2Q/V5N	0	0	0	0	0	0	0	0	0
T2Q/V5Q	10.1695	16.5289	4.57143	7.27273	6.93642	5.49451	6.17284	7.01754	18.6916
T2Q/V5R	0	0	0	0	0	0	0	0	0
T2Q/V5W	10.2564	5.91716	4.87805	10.8108	5.51724	7.75194	3.87097	7.48663	5.19481
T2Q/Y7A	5.07614	7.07965	3.33333	8.69565	7.64331	6.83761	7.74194	5.38462	1.08696
T2Q/Y7D	0	0	0	0	0	0	0	0	0
T2Q/Y7E	0	0	0	0	0	0	0	0	0
T2Q/Y7G	0	0	0	0	0	0	0	0	0
T2Q/Y7H	1.19048	2.06186	4.1958	2.0202	3.44828	3.73444	3.47826	4.70588	1.88679
T2Q/Y7K	0	0	0	0	0	0	0	0	0
T2Q/Y7P	0	0	0	0	0	0	0	0	0
T2Q/Y7Q	0	0	0	0	0	0	0	0	0
T2Q/Y7R	0	0	0	0	0	0	0	0	0
T2Q/Y7S	0	0	0	0	0	0	0	0	0
T2Q/Y7T	0	0	0	0	0	0	0	0	0
